# Supplementary material for: Evidence of the impacts of pharmaceuticals on aquatic animal behaviour (EIPAAB): a systematic map and open access database
Source: Environ Evid. 2025 Mar 20;14:4. doi: 10.1186/s13750-025-00357-6 (PMC11924672; doi:10.1186/s13750-025-00357-6)
Supplement: Supplementary file 2 — Additional file 2: Full-text screening and extraction form, made in Qualtrics (name: martin-et-al-additional-file-2-full-text-screening-extraction-form.pdf; link: https://osf.io/w6kjr). [file 13750_2025_357_MOESM2_ESM.xlsx]

## Sheet: README
Article	Evidence of the Impacts of Pharmaceuticals on Aquatic Animal Behaviour (EIPAAB): a systematic map and open access database
Addition file number	6
Docment	martin-et-al-additional-file-6-full-text-exculded-atricles.xlsx
README	This document has a list of excluded articles at the full-text screening stage with all list of eligibility criteria. It includes the response_id (i.e. the form used to screen the article), screener (the initials of the screener), article_id, doi, animal_class (the broad class of species), animal_strain (was the animal wildtype or genetically modified), compond_of_interest (did they use a compoun…

## Sheet: martin-et-al-additional-file-6-
response_id	screener	article_id	doi	animal_class	animal_strain	compond_of_interest	control_group	behaviour_measured	language	include	reason_exclude	reason_discuss
R_8GD0ndRqJMBrxhb	DC	1208881773	10.3390/su14106100	Aquatic invertebrate	Natural or wild type	Yes	No	No	English	Exclude	No behavior measured	NA
R_4tGi8yq1PG0tVPH	MRM	1208881904	10.1002 /etc.5450	Fish	Assume natural or wild type	Yes	Yes	No	English	Exclude	No behaviour was measured, only fecundity	NA
R_5r3PWK2bClt23uh	LML	1208881912	10.3390/ijms222312851	Fish	Only genetically modified	Yes	Yes	Yes	English	Exclude	Only mutant zebrafish, leopard strain, were used	NA
R_1alVnvwTPixcbX5	JMM	1208881913	10.1089/zeb.2022.0033	Fish	Natural or wild type	No	Yes	Yes	English	Exclude	The are exposed in mixtures only	NA
R_4EX3BidBas5nlFY	SO	1208881924	10.1021/acs.est.2c01079	Fish	Natural or wild type	Yes	Yes	No	English	Exclude	No behaviour	NA
R_22KyqbZU7rkgc4g	NSH	1208881925	10.3390/toxics10070388	Fish	Natural or wild type	Yes	Yes	No	English	Exclude	No behavior was measured	NA
R_52JEqSXRqTAdVvA	IYL	1208881926	10.1007/s00213-022-06252-z	Fish	Natural or wild type	Yes	Yes	No	English	Exclude	No behaviors were measured.	NA
R_59NInZ4ZFkTwVRn	DC	1208881935	10.1016/j.bbr.2022.114158	Fish	Natural or wild type	No	Yes	Yes	English	Exclude	No compound of interest	NA
R_2sc6emXEmocZeY2	JAB	1208882008	10.1080/01480545.2022.2131813	Fish	Natural or wild type	No	Yes	Yes	English	Exclude	Fish only exposed to triclosan (antimicrobial agent used in personal care products and as a pesticide)	NA
R_3kMo8YzpiRNGVdG	JAB	1208882074	10.3390/biomedicines10010032	Fish	Natural or wild type	No	Yes	No	English	Exclude	Relevant information is hard to extract from this paper. But my best reading is that there doesn't seem to be any group that undergoes cognitive testing that is not given a traumatic brain injury (through blunt force trauma) and exposed to a single contaminant of interest. Therefore, I have excluded it.	NA
R_8g9yUfcMQKTeFQ5	JMM	1208882111	10.1002/etc.5008	Fish	Natural or wild type	Yes	Yes	No	English	Exclude	Behaviour no meassured	NA
R_1OSWqVgbflSzQR0	ESM	1208882118	10.1002/advs.202104449	Fish	Natural or wild type	Yes	Yes	No	English	Exclude	Behaviour is not measured in response to the treatments, only as a way of showing the animals are comfortable in the set-up before exposures began.	NA
R_5Q9oMQMl5hsR6Q5	ESM	1208882142	NA	Amphibian	Assume natural or wild type	Yes	Yes	No	English	Exclude	This is a conference proceeding. It is only an extended abstract.	NA
R_8X52BfT9VnU48xz	LML	1208882143	10.1002/etc.4854	Fish	Assume natural or wild type	Yes	Yes	No	English	Exclude	Using electro-olfactography to investigate interaction of diltiazem with olfactory sensory neurons. Not behavior, but a physiological process	NA
R_2YZ0thjmA1Lwbzb	JMM	1208882158	10.1002/ece3.8620	Fish	Natural or wild type	No	No	Yes	English	Exclude	Fish were only exposed to mixtures of microplastics and compounds	NA
R_4G6TBKnr6VA7C9G	MRM	1208882184	10.1016/j.marpolbul.2022.113352	Aquatic invertebrate	Assume natural or wild type	Yes	No	Yes	English	Exclude	No pharmaceutical control treatment was used.	NA
R_3prhONdyKI3bV5o	JMM	1208882221	10.1016/j.chemosphere.2022.133863	Fish	Natural or wild type	No	Yes	Yes	English	Exclude	No compound of interest	NA
R_4mJATUVuGP10bTi	JAB	1208882250	10.19540/j.cnki.cjcmm.20211129.701	Fish	Assume natural or wild type	No	Yes	Yes	Chinese	Exclude	Cannot get a full-text English version (original manuscript appears to be in Chinese). From what I can tell there is no compound of interest anyway (seem to use a traditional Chinese medicine).	NA
R_7qmySxu0sUt5gnk	ESM	1208882284	10.1021/acschemneuro.2c00123	Fish	Natural or wild type	No	Yes	Yes	English	Exclude	No pharmaceutical compound. All compounds were synthesized for the study.	NA
R_4iNGKaDU3dyJ8Yh	JMM	1208882300	10.3390/toxics10050272	Fish	Natural or wild type	No	Yes	No	English	Exclude	No behaviour and only mixture exposure	NA
R_51SAOlxSfUWtirT	LML	1208882350	10.1007/s11064-022-03656-3	Fish	Natural or wild type	No	Yes	Yes	English	Exclude	PTZ paper without treatments that are a single drug of interest	NA
R_432lvVo3GlsuAbn	KNF	1208882370	10.3390/w14172608	Aquatic invertebrate	Assume natural or wild type	Yes	Yes	No	English	Exclude	No behaviour measured	NA
R_4YJjWSxZ7AHwDHg	KNF	1208882373	10.1038/s41598-022-21759-3	Fish	Only genetically modified	Yes	Yes	Yes	English	Exclude	No wild-type - supreme strain Nile tilapia	NA
R_vc7LrDNqBPUwDex	ESM	236657987	10.4025/actascihealthsci.v43i1.52932	Fish	Natural or wild type	No	Yes	Yes	English	Exclude	There was no single exposure to a compound of interest. All fish were exposed to lead AND an antidepressant.	NA
R_roOL3JdDUwaKkmJ	JAB	236658004	10.1016/j.aquaculture.2020.735940	Fish	Natural or wild type	No	Yes	Yes	English	Exclude	Not exposed to a compound of interest. Only exposed to a plant extract.	NA
R_08wYJPzeEnY4m5P	SO	236658042	10.1016/j.biopha.2021.112035	Fish	Only genetically modified	Yes	Yes	No	English	Exclude	Not wild-type + no behaviour	NA
R_3Hjjc7KdaCHeoLH	EST	236658051	10.1093/braincomms/fcab004	Fish	Only genetically modified	Yes	Yes	Yes	English	Exclude	Q8. Both wild-type and genetically modified zebrafish were used, but it looks like only genetically modified fish were used for the behavioural tests	NA
R_1eVrhx12Ij91fb4	KRS	236658054	10.1590/1519-6984.247035	Aquatic invertebrate	Natural or wild type	Yes	Yes	No	English	Exclude	no behavioral endpoints measured; clearance rate and other biomarkers measured	NA
R_1QJV71YSLll6cLD	KNF	236658056	10.1007/s00128-021-03139-1	Fish,Aquatic invertebrate	Assume natural or wild type	Yes	No	No	English	Exclude	No behaviour or control	NA
R_2slyOZz6158VXtT	MRM	236658057	10.1007/s10517-021-05120-8	Fish	Only genetically modified	Yes	Yes	Yes	English	Exclude	Subject fish were genetically modified to have a leopard mutation responsible for enhanced anxiety	NA
R_2YyyixBcEJcw9bR	KRS	236658061	10.3390/cells10112879	Fish	Natural or wild type	Yes	Yes	Yes	English	Exclude	plant root extract	NA
R_Tbn8jitNivCphex	LML	236658077	10.7501/j.issn.0253-2670.2021.07.018	Fish	Assume natural or wild type	Uncertain	Yes	Yes	Chinese	Exclude	Article in Chinese	NA
R_3p51HYKy4295YQ7	SO	236658091	10.1016/j.cbpc.2020.108953	Fish	Natural or wild type	No	Yes	Yes	English	Exclude	No pharmaceutical	NA
R_2f2a5aEYiGMWYic	JMM	236658099	10.1080/01480545.2021.1957558	Fish	Natural or wild type	No	Yes	Yes	English	Exclude	Only exposed in mixtures	NA
R_3hg8ayWqQQdE6Bl	DC	236658147	10.1016/j.envpol.2021.117696	No aquatic animal	Assume natural or wild type	Yes	Yes	No	English	Exclude	No aquatic organism and no behavior were studied	NA
R_1KfM1q5iiHYfvGM	IYL	236658162	10.1007/s11356-021-14167-z	Fish	Natural or wild type	No	Yes	Yes	English	Exclude	The study only exposes fish to mixtures and effluent.	NA
R_DGIeLNBNaKXo2OJ	HT	236658167	10.1007/s11356-020-12094-z	Aquatic invertebrate	Assume natural or wild type	No	Yes	Yes	English	Exclude	Mixtures only, no single compound of interest	NA
R_1IRA350hfplY5Yk	IYL	236658187	10.1016/j.yebeh.2020.107557	Fish	Natural or wild type	Yes	No	Yes	English	Exclude	This is a study in which fish were exposed to chemical alarm cue (or water) and then exposed to PTZ. There is no control in which fish received no CAS AND no PTZ, thus the PTZ treatment after water cannot be compared to a control without CAS.	NA
R_1qXpokMXPutowXz	SO	236658195	10.1007/s10695-021-01010-y	Fish	Natural or wild type	Yes	Yes	No	English	Exclude	No behaviour	NA
R_CfzbHfCYxyrefFn	MRM	236658201	10.3390/fishes6030025	Fish	Assume natural or wild type	No	Yes	No	English	Exclude	Primarily test the effect of antimicrobials on fish. There is mention of using diazepam as a positive control, however behaviour is not measured. They look at sedative effect of these compounds (i.e. how much an animal is able to keep balance).	NA
R_2PbfEDFXS3ysdbP	HT	236658208	10.3389/fnmol.2021.753936	Fish	Natural or wild type	No	Yes	Yes	English	Exclude	Kainic acid (compound of interest) is not a pharmaceutical	NA
R_2e3wmVwVunJaqqp	KNF	236658274	10.1089/neu.2021.0156	Fish	Assume natural or wild type	Uncertain	Yes	Yes	English	Exclude	Could not get access to full-text	NA
R_2UgxbyQpRkIj5PQ	KRS	236658308	10.1007/s00210-021-02116-z	Fish	Assume natural or wild type	Yes	Yes	Yes	English	Exclude	natural product from plant species	NA
R_1jNA6vdlHr4oGv4	SO	236658326	10.1016/j.peptides.2021.170623	Fish	Natural or wild type	Yes	Yes	Yes	English	Exclude	NA	Unsure about pharmaceutical (fish were exposed to MS222 to anesthetize them before exposure to a pharmaceutical via injection)
R_1mdZtDJKo3sKZ4K	ESM	236658334	10.1016/j.phymed.2021.153646	No aquatic animal	Natural or wild type	Yes	Yes	Yes	English	Exclude	Behaviour is measured on mice.	NA
R_2Y5J1pHWX2BEKS0	KNF	236658335	10.1055/a-1264-4302	Fish	Natural or wild type	No	Yes	Yes	English	Exclude	Plant extract	NA
R_26f04C1m1dYzbHb	JS	236658338	10.1080/10406638.2021.1886124	Fish	Natural or wild type	No	Yes	Yes	English	Exclude	Q9 No compound of interest, Kandhamal haladi and Benzo[a]pyrene (PAH) is tested.	NA
R_338WZqPysBSWUhA	KRS	236658350	10.52711/0974-360X.2021.00833	Fish	Natural or wild type	Yes	Yes	Yes	English	Exclude	mushroom root; fluoxetine control concentration not given	NA
R_1eITEJ8qI0xkj1w	HT	236658351	10.3897/rrpharmacology.7.63326	Fish	Natural or wild type	Yes	Yes	No	English	Exclude	No behavioural endpoints	NA
R_ULNiUmUocfbnqx3	JS	236658374	10.1016/j.scitotenv.2020.141383	Aquatic invertebrate	Assume natural or wild type	No	Yes	Yes	English	Exclude	Only mixtures are tested (results compared to single-exposure published in other paper).	NA
R_1irlkMp9YhAoAmB	HT	236658393	10.1038/s41598-021-98768-1	Fish	Natural or wild type	No	Yes	Yes	English	Exclude	Compounds used are non-traditional medicines (terpenes; aromatic compounds from plants)	NA
R_2uKUVA4BJCBfcEZ	NSH	236658405	10.1016/j.taap.2021.115655	Fish	Natural or wild type	Yes	No	Yes	English	Exclude	This is a study testing antiseizure drugs after expoure to PTZ. There was not a control group for PTZ exposure.	NA
R_26i3OtXLvJ2xXEt	IYL	236658419	10.1002/vms3.444	No aquatic animal	Natural or wild type	Yes	Yes	Yes	English	Exclude	Study organisms were reptiles (hinge-backed tortoise), however this is not an aquatic species.	NA
R_2dRoIEWsWEjASPL	MGB	236658435	10.1051/e3sconf/202017101014	Aquatic invertebrate	Natural or wild type	Yes	No	Yes	English	Exclude	There is no actual control group. Instead, all animals were kept in clean water for one week and then exposed to successively higher drug concentrations over the following three weeks.	NA
R_1LHZc4iOmTEfg7S	JS	236658436	10.1021/acschemneuro.9b00524	Fish	Natural or wild type	No	Yes	Yes	English	Exclude	Q9: Pentylenetetrazole and apomorphine was used in combination with tested drugs to induce hypoactivity, hyperactivity, and psychotic behavior.	NA
R_1mF2DVMCZIxgNdi	KRS	236658452	10.3390/antiox9040304	Fish	Natural or wild type	Yes	Yes	Yes	English	Exclude	natural plant extract being used	NA
R_28BzN1fTxfNm0nr	MRM	236658470	10.1007/s00204-020-02726-1	Fish	Assume natural or wild type	Yes	Yes	No	English	Exclude	No behaviour measured	NA
R_2qwwhRuyZn9QpaA	MRM	236658472	10.1016/j.ajps.2019.04.003	Fish	Assume natural or wild type	Uncertain	Yes	No	English	Exclude	No behaviour measured	NA
R_2WNBiQjMcl4gYCc	IYL	236658482	NA	Fish	Assume natural or wild type	No	Yes	Yes	English	Exclude	There is no drug, only a plant extract that is sometimes used to treat various disorders.	NA
R_3lLisJzKFMfjkSL	DC	236658489	10.1016/j.bios.2020.112315	Fish	Natural or wild type	Yes	Yes	No	English	Exclude	No behavior has been studied.	NA
R_2B59UqbDAh6LXHp	JS	236658494	10.3390/brainsci10080541	Fish	Natural or wild type	No	Yes	Yes	English	Exclude	Diazepam was tested but only in combination with pentylenetetrazol (PTZ)	NA
R_2WVlD2WMqXsK3DA	KNF	236658498	10.3390/cells9051233	Fish	Natural or wild type	No	Yes	No	English	Exclude	Seizure-inducing drug with mixtures	NA
R_3nemEI1DozAgvR9	JS	236658541	10.1007/s10646-020-02272-7	Aquatic invertebrate	Natural or wild type	Yes	Yes	No	English	Exclude	No behaviour was tested.	NA
R_2y1t8FZ5wa3uC4Y	KRS	236658610	10.1016/j.etap.2020.103405	Fish	Assume natural or wild type	Yes	Yes	Yes	English	Exclude	fungicide	NA
R_3NQkJooP1OekvuL	SO	236658611	10.1111/epi.16592	Fish	Only genetically modified	No	Yes	No	English	Exclude	Genetically modified fish, no behaviour, no pharmaceutical	NA
R_OHantKQGHVmTQ1H	IYL	236658612	10.1111/epi.16456	Fish	Natural or wild type	No	Yes	Yes	English	Exclude	Behavioral trials (distance travelled) compared wild type to genetically modified lines. While some fish were exposed to diazempam, no behavioral assays took place following exposure.	NA
R_efyn9RvV7aagKzL	KNF	236658615	10.1016/j.eplepsyres.2019.106243	Fish	Natural or wild type	No	Yes	Yes	English	Exclude	Not single exposure	NA
R_2as2mVaaE0ghD4L	KNF	236658621	10.26355/eurrev_202005_21207	Fish	Only genetically modified	Yes	Yes	Yes	English	Exclude	Transgenic zebrafish only, no wild type	NA
R_2CE9HkTnhstJDsn	LML	236658646	10.1016/j.ygcen.2020.113461	Fish	Natural or wild type	No	Yes	Yes	English	Exclude	Animals were not exposed to a chemical	NA
R_qQ6kBGfuMvjhohX	SO	236658659	10.13227/j.hjkx.201910089	Aquatic invertebrate	Natural or wild type	Yes	No	Yes	Chinese	Exclude	Unable to find full article in English	NA
R_DOiLk19f11PibJL	JMM	236658675	10.26452/ijrps.v11i3.2792	Fish	Assume natural or wild type	No	Yes	Yes	English	Exclude	Mangifera indicabark extract was tested. Risperidone and Clozapine were in the study, but they did not appear to test behavioural impacts after exposure	NA
R_2BhYHAyhGSzYOvE	JAB	236658710	10.1021/acs.jnatprod.0c00963	Fish	Natural or wild type	No	Yes	Yes	English	Exclude	No compound of interest. Study investigated effects of herbal extracts on locomotor activity and PTZ seizure induced behaviour.	NA
R_29aAtiBh8UlfASu	DC	236658713	10.1007/s11481-019-09902-w	Fish	Natural or wild type	No	Yes	Yes	English	Exclude	No compound of interest has been studied.	NA
R_33EFWwcotiwsxZZ	JAB	236658720	10.30802/AALAS-JAALAS-19-000063	Amphibian	Assume natural or wild type	Yes	Yes	Yes	English	Exclude	NA	Paper does not really explicitly measure and analyze behaviour. They mostly focus on pain responses to chemical and tactile stimulation, but they also qualitatively note feedings behaviour and responses to novel object (but not in an actual assay). Going to extract it anyway, but not sure about this one.
R_31t1hZ4pj6POgiR	HT	236658735	10.1007/s12035-019-01860-x	Fish	Only genetically modified	Yes	Yes	Yes	English	Exclude	Only partial gene knockdown animals were exposed to pharmaceutical compounds.	NA
R_1OpgQspAqFgENBM	JMM	236658747	10.1016/j.neuropharm.2019.10776	Fish	Natural or wild type	No	Yes	Yes	English	Exclude	Exposed to pentylenetetrazole and pentylenetetrazole in combination with other drug	NA
R_2CCAQwJMFIXJx4Y	SO	236658751	10.1016/j.neuro.2019.12.001	Fish	Natural or wild type	Yes	Yes	Yes	English	Exclude	No pharmaceutical	NA
R_21zTxAjF0RXv21Y	KRS	236658776	10.1098/rspb.2020.2252	Fish	Assume natural or wild type	No	Yes	Yes	English	Exclude	fluoxetine is used in comparison however behavioral outcomes are not really discussed; paper focuses on transcriptomics after exposure for a parasite exposed fish and an SSRI exposed fish	NA
R_1qeRZrFmihilmqX	JAB	236658802	10.1016/j.scitotenv.2020.139232	Aquatic invertebrate	Assume natural or wild type	No	Yes	Yes	English	Exclude	Study used glutathione to chemically induce a feeding response prior to the measurement of feeding behaviour (no other behaviour was measured). Therefore, I classified this as a mixture.	NA
R_3lFeIBhlwg0Bz2S	ESM	236658844	10.5498/wjp.v10.i7.150	Fish	Natural or wild type	No	Yes	Yes	English	Exclude	No compound of interest. NMDA is an amino acid derrivative.	NA
R_OD5zBfAuZfYVwaZ	NSH	236658850	10.1021/acsomega.9b01950	Fish	Natural or wild type	No	Yes	Yes	English	Exclude	The chemicals tested are in development and there is one treatment with fluoxetine but in a mixture	NA
R_1CwtFZqMVDBIXrY	KRS	236658853	10.2989/16085914.2018.1548342	Fish	Assume natural or wild type	Yes	Yes	Yes	English	Exclude	menthol	NA
R_2ZHMiqx19XXndjl	JMM	236658854	10.1152/ajpregu.00258.2018	Fish	Only genetically modified	Yes	Yes	Yes	English	Exclude	Only transgenic lines included	NA
R_3nOgZ2lTHr76Zsl	JMM	236658893	10.1590/1678-4162-10907	Fish	Natural or wild type	Yes	Yes	Yes	Portuguese	Exclude	Only available in Portuguese	NA
R_12b6dKLK8tc8PWw	SO	236658894	NA	Fish	Assume natural or wild type	No	Yes	Yes	English	Exclude	No pharmaceutical	NA
R_R5lPRGNuKDoZlF7	HT	236658934	10.1016/j.chemosphere.2019.04.170	Fish	Natural or wild type	No	Yes	Yes	English	Exclude	The studied compound Fluorene-9-bisphenol is not of interest as it is a bisphenol compound similar to BPA.	NA
R_UhAFlcrzmOv8AmJ	ESM	236658952	10.1016/j.dib.2019.104812	Fish	Natural or wild type	No	Yes	Yes	English	Exclude	This is not a primary article, it is "data in brief". This data is already published as part of another, larger artcle.	NA
R_ywKyjwx7TAJ3Odr	JAB	236658975	10.1016/j.ecoenv.2019.109754	Fish	Natural or wild type	Yes	Yes	No	English	Exclude	Authors measured 'coiling activity' in zebrafish embryos. However, as described it seems more like a measurement of body position/posture rather than behaviour.	NA
R_1M3Y7zvMDSRbJHt	KNF	236658978	10.1210/en.2019-00281	Fish	Assume natural or wild type	Yes	Yes	No	English	Exclude	No behaviour measured	NA
R_3gYI6DisUyCs1Rh	SO	236659003	10.1021/acs.est.9b03228	Aquatic invertebrate	Assume natural or wild type	Yes	Yes	No	English	Exclude	No behaviour	NA
R_3ptcKhzTZExm27v	MRM	236659011	10.1007/s11356-018-3788-y	Aquatic invertebrate	Assume natural or wild type	Yes	Yes	No	English	Exclude	No behaviour measured	NA
R_3M4ATW3QSqYQ6uZ	HT	236659012	10.1007/s11356-018-3656-9	Amphibian	Assume natural or wild type	No	Yes	Yes	English	Exclude	For behavioural endpoints, animals were only exposed to a drug mixture or control; no single compound of interest	NA
R_2ZHvtirPEJt1lqB	JS	236659054	10.3389/fphar.2019.01249	Fish	Natural or wild type	No	Yes	Yes	English	Exclude	Filled out one protocol not properly first. This is the answers protocol that shall be used. Exclude because used pentylenetetrazole to induce seizures.	NA
R_1etKcRBqED89ktG	KRS	236659062	10.1016/j.yhbeh.2019.02.006	Fish	Natural or wild type	Yes	Yes	Yes	English	Exclude	amino acid	NA
R_UKKrkCdimICbb9v	EST	236659068	10.3390/ijms20061364	Fish	Natural or wild type	No	Yes	Yes	English	Exclude	Q9. Organisms are not exposed to a compound of interest. Instead, they are exposed to traditional Chinese medicines (i.e. mercury sulfide, and Zuotai) or an experimental drug (referred to as LP533401).	NA
R_r1KV5hJVlWuUAdH	DC	236659072	NA	Fish	Natural or wild type	No	Yes	No	English	Exclude	No compound of interest and no behavior were studied	NA
R_31sYsatRzLaqTXD	DC	236659083	10.1093/jcbiol/ruz059	Aquatic invertebrate	Natural or wild type	No	Yes	Yes	English	Exclude	No single exposure to compound of interest that could be compared to control.	NA
R_1mkKdZq0Tn9FbGa	JS	236659093	10.1016/j.jhazmat.2018.09.020	No aquatic animal	Natural or wild type	Yes	Yes	Yes	English	Exclude	No aquatic animal was used (C. elegans).	NA
R_3ESbLRaureW0Ovo	SO	236659101	10.1016/j.jpsychires.2019.09.007	Fish	Assume natural or wild type	Yes	Yes	Yes	English	Exclude	NA	Unsure about behaviour and exposure - zebrafish were exposed to PTZ for 20 mins to induce seizures then left to recover (in freshwater) for 24h before behavioural assays
R_2VwQvTwdUfE3dX4	ESM	236659108	10.3791/59092	Fish	Natural or wild type	Yes	Yes	Yes	English	Exclude	NA	This paper is published in JOVE. Not sure if it is a real study or just example results from their previous work.
R_patSyzJ8F1RrL8Z	DC	236659113	10.3390/md17060315	Fish	Assume natural or wild type	No	Yes	Yes	English	Exclude	No compound of interest. The experiment evaluated effect of "stellettin B" a compound isolated from marine sponges.	NA
R_sSUHv2RrC7OKPbX	KNF	236659120	10.1016/j.mex.2019.07.002	Fish	Assume natural or wild type	Yes	No	Yes	English	Exclude	No control; also a methods/protocol paper	NA
R_2f3cJjQj02XQJhK	MRM	236659125	10.1007/s11064-019-02735-2	Fish	Only genetically modified	No	Yes	Yes	English	Exclude	Use GM fish	NA
R_21vU0NnXMhlUJcQ	SO	236659126	10.1016/j.neuropharm.2019.03.024	Fish	Natural or wild type	No	Yes	Yes	English	Exclude	No pharmaceutical - fish exposed to an amino acid derivative	NA
R_3zjG0Vekuq34agF	IYL	236659128	10.14704/nq.2019.17.01.1339	Fish	Assume natural or wild type	Yes	No	Yes	English	Exclude	We could not find the full article; the first page is available in several places online, but no more. Response to the "control" question is assumed based on the abstract - there may actually be a control mentioned in the methods.	NA
R_reDeiTGwKGCCQpP	DC	236659145	10.1016/j.peptides.2019.170118	Fish	Natural or wild type	No	Yes	Yes	English	Exclude	No compound of interest has been studied.	NA
R_2e4lpWoQ9ER8cxV	LML	236659158	10.1371/journal.pone.0226278	Aquatic invertebrate	Natural or wild type	No	Yes	No	English	Exclude	Organisms were exposed to effluent mixtures and no single compounds, behaviour was not measured	NA
R_1f8YTo7wKeEpmJP	LML	236659175	NA	Fish	Assume natural or wild type	Yes	Yes	Yes	English	Exclude	Paper could not be found. The universtiy library said they had exhausted all sources in trying to find it and the authors could not be contacted.	NA
R_264njDxqiETmSc6	IYL	236659176	NA	Fish	Assume natural or wild type	No	Yes	Yes	English	Exclude	No compounds of interest. One compound is a neurotoxin used to elicit Parkinson's disease symptoms in animal models, the other is an extract.	NA
R_1pWsj4cLPpuVnF4	DC	236659252	10.1016/j.aquaculture.2017.09.023	Fish	Natural or wild type	No	Yes	Yes	English	Exclude	No compound of interest has been studied.	NA
R_1pJuIOa6pdal24n	DC	236659281	10.1016/j.biopha.2018.08.089	Fish	Natural or wild type	No	Yes	Yes	English	Exclude	No single exposure to compound of interest.	NA
R_2ayRv6Clh3r8TOW	JS	236659286	10.20950/1678-2305.2018.304	Aquatic invertebrate	Natural or wild type	Yes	No	Yes	English	Exclude	Q10, no control group, pharmaceuticals were tested as anaesthetics and no group of un-anaesthetised individuals (i.e., control) as included.	NA
R_2YzE7PEN4Nsp4PH	EST	236659291	10.1139/cjfas-2018-0084	Fish	Natural or wild type	No	Yes	Yes	English	Exclude	The tested compounds (ethanol, SKF 38393 hydrochloride, and SCH 23390 hydrochloride) do not qualify as a pharmaceutical compound.	NA
R_uet7WiSHl3OHxAt	JS	236659294	10.1016/j.cbi.2018.08.001	Fish	Assume natural or wild type	No	Yes	Yes	English	Exclude	Alternative medicine Ayahuasca used.	NA
R_2uO5P5meDcVKvXO	NSH	236659305	10.1016/j.chemosphere.2018.07.016	Fish	Natural or wild type	Yes	Yes	No	English	Exclude	They mentioned that abnormal behavior was assessed but theew are not explanations of which behaviors were measured and what was considered abnormal. The results just indicate if abnormal behaviors were observed.	NA
R_2S1O3dGhdrGXLmJ	KNF	236659389	10.3389/fphar.2018.00139	Fish	Natural or wild type	No	Yes	Yes	English	Exclude	Pharmaceutical mixtures and pentylenetetrazol-induced seizures only	NA
R_2rC5YCdMqnZfqJL	KNF	236659393	10.3389/fphys.2018.01200	Aquatic invertebrate	Natural or wild type	Uncertain	Yes	Yes	English	Exclude	Very difficult to tell in methods and results whether behaviour was tested under a single pharmaceutical exposure	NA
R_24DaezGNQEhAkbI	JAB	236659470	10.1038/s41467-018-07289-5	Fish	Only genetically modified	Yes	Yes	Yes	English	Exclude	Only transgenic zebrafish used	NA
R_2VavCMkW5WHNcmZ	EST	236659475	10.1590/1982-0224-20170128	Fish	Natural or wild type	No	No	Yes	English	Exclude	Non-pharmaceutical essential oils and extracts of plants were used rather than pharmaceuticals. In addition, although it is stated that ethanol (solvent) does not have any effect on the animals, they refer to another publication and it seems as if there was no actual control condition in this study.	NA
R_24vCVO4bsfywAuU	JS	236659477	10.1007/s11064-018-2496-9	Fish	Natural or wild type	No	Yes	Yes	English	Exclude	Used pentylenetetrazole to induce seizures	NA
R_1Hoeqzo35pjkqEk	JMM	236659491	10.1080/13880209.2017.1421234	Fish	Natural or wild type	No	Yes	Yes	English	Exclude	Ruta graveolens is a herb and not on drug bank	NA
R_rd6IKTRTMxppNn3	DC	236659504	10.1016/j.pnpbp.2018.04.017	Fish	Natural or wild type	No	Yes	Yes	English	Exclude	No compound of interest has been studied	NA
R_2wsHs4JGJCR9boq	ESM	236659553	10.1016/j.vaa.2017.08.009	Fish	Natural or wild type	No	Yes	Yes	English	Exclude	Tested eugenol which is clove oil extract	NA
R_PRqAe3p45S30I0x	IYL	236659588	10.1111/are.12992	Fish	Assume natural or wild type	No	Yes	Yes	English	Exclude	The fish were exposed to a commercially produced mixture consisting of 10% of a compound of interest.	NA
R_Atv8z4BQrJSBL5T	SO	236659641	NA	Fish	Assume natural or wild type	Yes	No	Yes	English	Exclude	No control - fish are only exposed to tricaine or tricaine in a mixture.	NA
R_1Ij9uxrseZ37qZc	KRS	236659655	10.1016/j.ecoenv.2017.08.013	Fish	Natural or wild type	Yes	Yes	Yes	English	Exclude	pesticide and nicotine; not pharmaceuticals	NA
R_sApOfAcgNhj47hn	HT	236659693	10.1002/etc.3899	Fish	Assume natural or wild type	Yes	Yes	No	English	Exclude	Only reproductive traits such as egg fertility and fecundity were measured, no behaviour	NA
R_1255UmfBl5YJVBH	HT	236659707	10.1007/s11419-017-0366-9	Fish	Natural or wild type	No	Yes	Yes	English	Exclude	new designer drug not being used for pharmaceutical applications yet	NA
R_1P5yv8x4oiSpq24	IYL	236659709	10.3389/fnbeh.2017.00139	Fish	Assume natural or wild type	No	Yes	Yes	English	Exclude	Fish are exposed to an ayahuasca infusion - not a compound of interest.	NA
R_2uwHt59kZ5xmUaF	HT	236659711	10.3389/fphar.2017.00515	Fish	Natural or wild type	No	Yes	Yes	English	Exclude	All animals were treated with Pentylenetetrazole to induce seizures before treatment with anti-epileptic drugs.	NA
R_2906WRwjAx8oIGm	NSH	236659715	10.3389/frobt.2017.00035	Fish	Natural or wild type	Yes	Yes	Yes	English	Exclude	The main goal is to proposed a modeling approach to study social behavior. They used experiemental data from I worked that has been submitted but don't provide enough details about those experiments.	NA
R_Qhndv04NTCYsPdL	JMM	236659719	10.1016/j.ygcen.2016.12.013	Fish	Natural or wild type	Yes	Yes	No	English	Exclude	No behaovuir was measured	NA
R_QnZfuh4oXcxP3rP	LML	236659735	10.1002/jbt.21964	Fish	Natural or wild type	No	Yes	Yes	English	Exclude	Fish not exposed to a chemical of interest	NA
R_3POcp469cAGqUoT	JMM	236659752	10.1021/acs.jnatprod.7b00081	Fish	Natural or wild type	Yes	No	Yes	English	Exclude	There are only mixture treatments with Pentylenetetrazol (PTZ)	NA
R_8IygZE8zvUMSXgB	ESM	236659753	10.1007/s40005-017-0316-x	Fish	Natural or wild type	Yes	No	Yes	English	Exclude	No control group of unexposed fish included. All fish are exposed to PTZ.	NA
R_3kp07qju38GlrDG	ESM	236659785	10.7717/peerj.3330	Fish	Natural or wild type	Yes	Yes	No	English	Exclude	No behaviours were measured.	NA
R_2xy0HXhlVsEDGNl	DC	236659787	10.1016/j.pharep.2017.03.001	No aquatic animal	Assume natural or wild type	Yes	Yes	Yes	English	Exclude	No aquatic organism has been studied.	NA
R_oXqApPT5Ko5RiDv	HT	236659792	10.1016/j.physbeh.2017.03.009	Fish	Natural or wild type	No	Yes	Yes	English	Exclude	No sole compound of interest, morphine and naloxone only used in combined exposures with other compounds.	NA
R_2wNSpFR5VlQXy5e	SO	236659810	10.1590/1983-21252017v30n223rc	Fish	Natural or wild type	No	No	Yes	English	Exclude	No pharmaceutical (fish only exposed to herbal compounds - clove, eucalyptus, tea tree, mint oil) and no control	NA
R_1IDX60CozY8c9e9	SO	236659819	10.1016/j.scitotenv.2017.07.042	Fish	Assume natural or wild type	Yes	Yes	Yes	English	Exclude	NA	The authors were not explicitly measuring behaviour as an endpoint (not mentioned in the methods), but behavioural changes were included in the discussion.
R_2BsQJ87mXU3uxmW	DC	236659854	10.1021/acschemneuro.6b00213	Fish	Natural or wild type	No	Yes	Yes	English	Exclude	No compound of interest has been studied.	NA
R_yI72GFCISWc3l5f	EST	236659868	10.1016/j.aquaculture.2016.06.028	Fish	Assume natural or wild type	Yes	No	Yes	English	Exclude	Q10. Fish were exposed to several eugenol concentrations, but no control group (i.e. no exposure to eugenol) was included in the experiment.	NA
R_3qDq5gDoFhin1d5	JAB	236659881	10.1016/j.aquatox.2016.02.010	Fish	Natural or wild type	Yes	Yes	No	English	Exclude	No behaviour is measured.	NA
R_3BZhI7MBgpElnot	IYL	236659889	10.1590/1678-4162-8357	Fish	Assume natural or wild type	Yes	Yes	Yes	Portuguese	Exclude	The full manuscript is only available in Portuguese.	NA
R_QhNKZ2BkQ2JK5ON	NSH	236659921	10.1016/j.chemosphere.2015.10.120	Fish	Natural or wild type	No	Yes	Yes	English	Exclude	They only evaluated the effects of a mixture of antibiotics	NA
R_3JIda9CJThyi2i6	SO	236659953	10.1007/s10646-016-1639-5	Fish	Assume natural or wild type	No	Yes	Yes	English	Exclude	No pharmaceutical - plant extract	NA
R_Z8J6Hs582Acuk5H	JAB	236659979	10.1002/tox.22087	Fish	Natural or wild type	Uncertain	Yes	Yes	English	Exclude	Q9: I don't think animals were exposed to a compound in isolation (i.e. not in a mixture) during this study. The paper's methods are not overly clear and so I have selected uncertain, but I'm fairly sure this paper should not be included (I have also annotated the PDF with reasons why). The authors exposed zebrafish larvae to 4 Fluoroquinolone (FQ) antibiotics and 2 tetracycline (TC) antibiotics.…	NA
R_3MRvWlcigQDCHk0	JMM	236659980	10.1002/etc.3114	Fish	Natural or wild type	No	Yes	Yes	English	Exclude	Fish were exposed to mixture only	NA
R_28S41ybRWj9DAfy	DC	236660014	10.1111/gbb.12315	Fish	Assume natural or wild type	No	Yes	Yes	English	Exclude	No compound of interest has been studied.	NA
R_1I3NkKNo5rCaayp	DC	236660022	10.1007/s40071-016-0131-4	Fish	Natural or wild type	No	Yes	Yes	English	Exclude	No compound of interest has been studied.	NA
R_Zfzdz3iyevBKKyd	HT	236660070	10.1111/jwas.12245	Fish	Assume natural or wild type	Yes	No	Yes	English	Exclude	No control groups present in behavioural/anaesthesia trials	NA
R_4ZUAX9do77r7tYJ	KNF	236660092	10.1016/j.neulet.2015.12.037	Fish	Natural or wild type	No	Yes	Yes	English	Exclude	Taurine is an amino acid	NA
R_3FWASHIcK4RwhPZ	ESM	236660098	10.1007/978-1-4939-3768-4_3	Fish	Natural or wild type	Yes	Yes	Yes	English	Exclude	This is a book chapter, not a peer reviewed article.	NA
R_2Y9fdbZDJ4OszOb	JAB	236660121	10.1371/journal.pone.0152905	Fish	Only genetically modified	Yes	No	Yes	English	Exclude	Q8. A little hard to tell, but seems animals used were knockdowns. Even control animals had 'control' oligonucleotide sequence injected into them. But hard to tell if these were the same fish used for behaviour. Further, they did not seem to have a 'control' group in the only assay where they measured normal aspects of swimming. They just measured swimming before and after drug, and didn't explic…	NA
R_1Kr9V8u3KKCb47x	KNF	236660167	10.16438/j.0513-4870.2015-1119	Fish	Assume natural or wild type	Yes	Yes	Yes	English	Exclude	Could not get access to full-text	NA
R_11iHCMvkhJqD5aL	LML	236660195	10.21071/az.v64i247.409	Fish	Assume natural or wild type	Yes	Yes	Yes	Portuguese	Exclude	Could only find the article in Portuguese	NA
R_1EYa0CSzGNRSOeM	EST	236660211	10.1186/s12906-015-0731-3	Fish	Natural or wild type	No	No	Yes	English	Exclude	1) Two drugs are tested, clonazepam and phenytoin, but this is always in combination with exposure to pentylenetetrazole (i.e. mixture instead of single exposure). 2) There is one condition in which fish are only exposed to pentylenetetrazole, but there is no real control for this condition. (Unexposed fish were used to develop the behavioural testing, but that is no appropriate control condition…	NA
R_81vcICLzPapxKlH	DC	236660220	10.1016/j.chemosphere.2014.10.006	Fish	Assume natural or wild type	No	No	No	English	Exclude	Not an original research article.	NA
R_2dATYW0jctjWhfO	IYL	236660222	10.1016/j.chemosphere.2015.06.010	Fish	Assume natural or wild type	No	Yes	No	English	Exclude	The paper only assesses mortality resulting from exposure to a mixture.	NA
R_2aK03XLmIa7BktM	KRS	236660230	10.1016/j.cbpc.2015.04.004	Aquatic invertebrate	Assume natural or wild type	Yes	Yes	No	English	Exclude	no direct behavior examined; only clearance of chemical	NA
R_2wpOsXEJDpBoVmu	JAB	236660241	10.3109/01480545.2014.974108	Fish	Assume natural or wild type	Yes	Yes	Yes	English	Exclude	NA	The authors verbally describe changes in general locomotor behaviour, but don't report any statistics and don't actually analyze behavioural changes following exposure.
R_1FyTD1CD6dEkyza	JMM	236660245	10.1007/s10646-014-1362-z	Aquatic invertebrate	Natural or wild type	Yes	Yes	No	English	Exclude	No behaviour was measured	NA
R_33CmHfhRXCse1Ou	JMM	236660251	10.1016/j.ecoenv.2015.02.022	Aquatic invertebrate	Natural or wild type	No	Yes	Yes	English	Exclude	Triclosan and carbendazim are not compounds of interest	NA
R_1gIaWaNafAxiQXn	KNF	236660257	10.1016/j.envpol.2015.03.023	Aquatic invertebrate	Natural or wild type	Yes	Yes	No	English	Exclude	No behaviour measured	NA
R_3ehmZN4IYQyiOf3	EST	236660258	10.1016/j.envpol.2015.07.003	Aquatic invertebrate	Assume natural or wild type	Yes	Yes	No	English	Exclude	Q11. No behaviour was measured (heart rate and abdominal appendage movement are not behaviour).	NA
R_1mki3d9N2o1QBwc	JMM	236660266	10.1007/s11356-015-4119-1	Aquatic invertebrate	Natural or wild type	No	Yes	Yes	English	Exclude	No compound of interest was used	NA
R_22zAg0xTEJ9GXEZ	LML	236660272	10.1016/j.yebeh.2015.03.019	Fish	Natural or wild type	No	No	Yes	English	Exclude	Fish were exposed to allylglycine first to produce seizures, then pharmaceuticals so no individual exposures	NA
R_22MwcuIUDRnltz2	JAB	236660287	10.3969/j.issn.1672-8467.2015.03.001	Fish	Natural or wild type	Uncertain	Yes	Yes	Chinese	Exclude	Publication appears to be in Chinese. Abstract is in English, and from the abstract it appears they used a drug that is only available in research. But I cannot access the full text anywhere.	NA
R_2tb3Ob6FsYpwpFE	SO	236660291	10.1016/j.ygcen.2015.01.013	Fish	Assume natural or wild type	Yes	Yes	No	English	Exclude	No behaviour	NA
R_9tSoOD5a4aO5tm1	DC	236660302	10.4103/0253-7613.150357	Fish	Assume natural or wild type	No	Yes	Yes	English	Exclude	There is no single exposure scenario and real control. All fish exposed to the compounds of interest were also exposed to phenylenetetrazole, while control fish were not.	NA
R_2eXabvFrlSlheip	HT	236660324	10.1016/j.jhazmat.2014.08.035	Aquatic invertebrate	Natural or wild type	Yes	Yes	No	English	Exclude	No behavioural endpoints measured	NA
R_1MY9Hb6syDPlOG7	LML	236660328	10.13220/j.cnki.jipr.2015.02.010	Fish	Assume natural or wild type	Uncertain	Yes	Yes	Chinese	Exclude	Text was only found in Chinese.	NA
R_PtTy0xjh5mqhedb	KNF	236660332	10.1523/JNEUROSCI.2593-15.2015	Fish	Only genetically modified	No	Yes	Yes	English	Exclude	Looks like behavioural component was only conducted with mutant zebrafish (not much description on wild-type lines)	NA
R_3IWBQwCvoGU400U	LML	236660336	10.1002/jps.24636	Fish	Natural or wild type	No	Yes	Yes	English	Exclude	Fish are only exposed to a mixture of an oil/water nutraceutical emulsion and a drug, with no treatment with the drug alone for behavioral endpoints.	NA
R_2s1tahQ4nI97N58	IYL	236660380	10.1016/j.pbb.2015.07.006	No aquatic animal	Assume natural or wild type	Yes	Yes	Yes	English	Exclude	Behavioral trials only utilize mice. Frog oocytes are part of the study, but no aspects of the study utilize larvae, embryos, or adult frogs.	NA
R_2nPfVjzP7jnzOTL	DC	236660399	10.1007/s00213-014-3656-5	Fish	Natural or wild type	No	Yes	Yes	English	Exclude	No compound of interest has been studied.	NA
R_3rTxz7DjQ6xMuvT	JS	236660414	10.1038/srep08667	Fish	Natural or wild type	No	Yes	Yes	English	Exclude	Q9 No compound of interest: Dizocilpine (MK-801) an NMDA receptor antagonist, and Cycloheximide (CHX) used to block protein synthesis, was used.	NA
R_2BaEdKLDbjJfKy7	HT	236660495	10.1002/brb3.287	Reptile	Assume natural or wild type	No	Yes	Yes	English	Exclude	All animals were injected with formalin to induce pain to test if clonidine and yohimbine alleviated these effects. Therefore, behaviour measured is not natural.	NA
R_1eFwgDq419D96mZ	LML	236660500	10.3867/j.issn.1000-3002.2014.02.021	Fish	Assume natural or wild type	No	Yes	Yes	Chinese	Exclude	Article in Chinese and no pharmaceutical exposure	NA
R_1g7rzSN3cd1OSrT	MRM	236660501	10.3969/j.issn.1001-1978.2014.10.028	Fish	Assume natural or wild type	Uncertain	Yes	Yes	Chinese	Exclude	Not in a language that is spoken by anyone in our team	NA
R_6JTAny6hc4t5bb3	HT	236660525	10.1007/s11356-014-3060-z	Aquatic invertebrate	Assume natural or wild type	Yes	No	Yes	English	Exclude	No control group clearly shown	NA
R_2OHABcg4egXgzf3	JS	236660557	NA	Fish	Natural or wild type	No	Yes	Yes	English	Exclude	Exposures done in combination with PTZ.	NA
R_YaY4c4T3gIea6k1	JS	236660586	10.1080/15287394.2013.865107	Amphibian	Natural or wild type	Yes	Yes	No	English	Exclude	No behaviour was measured, I don't consider Ã¢â‚¬Å“loss of tactile responseÃ¢â‚¬Â a behaviour.	NA
R_D1XRKlXtFgjedAl	IYL	236660588	NA	Amphibian	Natural or wild type	Yes	No	Yes	English	Exclude	No control included in the study.	NA
R_2c0WL2BtkaV5N2C	JS	236660613	10.1371/journal.pone.0095283	Fish	Assume natural or wild type	Yes	Yes	No	English	Exclude	No behaviour was measured.	NA
R_vU1nT84ZqgpAeo9	KRS	236660618	10.1371/journal.pone.0093774	Fish,Aquatic invertebrate	Assume natural or wild type	Yes	Yes	Yes	English	Exclude	no distinctive behavior measurements discussed	NA
R_23aGpPRCb3q36z3	SO	236660642	10.1038/srep05311	Fish	Assume natural or wild type	No	No	Yes	English	Exclude	No pharmaceutical + no control	NA
R_3felHnMtVaPbccK	DC	236660664	10.1016/j.aquaculture.2013.02.021	Fish	Natural or wild type	Yes	No	No	English	Exclude	Paper describes anaesthetic effects of alfaxalone on fish. No behavior was recorded and control group is missing.	NA
R_3HIzo0pmwyhP5WB	JS	236660679	10.1016/j.bbr.2012.08.041	Fish	Natural or wild type	No	Yes	Yes	English	Exclude	No compound of interest was tested (ibogaine from the iboga plant was tested).	NA
R_UbAVKYVsoTS7SyB	IYL	236660723	10.1021/es3048834	Fish	Natural or wild type	Yes	Yes	No	English	Exclude	Only the number of eggs produced was recorded, which in and of itself isn't behavior.	NA
R_ODX5BgBvDwL6elP	NSH	236660726	10.1016/j.etap.2013.09.009	Fish	Natural or wild type	No	Yes	Yes	English	Exclude	Antibacterial, not in our list of compounds of interest	NA
R_2WG6cKcpjsYXwKN	HT	236660730	10.1016/j.ejphar.2013.07.009	Aquatic invertebrate	Assume natural or wild type	No	Yes	Yes	English	Exclude	mixtures of convulsant and anti-convulsant drugs	NA
R_6M9X0NAB5VrLDgJ	JAB	236660742	10.1016/j.ygcen.2013.01.001	Fish	Assume natural or wild type	No	Yes	Yes	English	Exclude	In this study fish were injected with a synthetic version of ovine (i.e. sheep) Corticotropin-releasing hormone. This was supplied by Peptide Institute Co., which is a manufacturer for research and development in Japan. A synthetic human version of this called Corticorelin is available on DrugBank, but that is not what is used in the current study. Given that the actual substance administered is …	NA
R_T5VNLJrg9bC1KHD	EST	236660790	10.1038/mp.2012.64	Fish	Only genetically modified	Yes	Yes	Yes	English	Exclude	Only genetically modified fish	NA
R_3kMMiC973df6Fed	HT	236660806	10.1016/j.pbb.2012.12.021	Fish	Natural or wild type	No	Yes	Yes	English	Exclude	For behavioural endpoints, only sole exposure group was PTZ to induce seizures. All other anti-epileptic drugs tested were mixed with PTZ.	NA
R_2S7x6j83GsuqYCA	ESM	236660808	NA	Fish	Natural or wild type	Uncertain	Yes	No	English	Exclude	Cannot access the article. Emailed corresponding authors, no reply.	NA
R_1HdI3BbjiTi3oAB	HT	236660810	10.1371/journal.pone.0054166	Fish	Natural or wild type	No	Yes	Yes	English	Exclude	anti-epileptic drug treatments combined with PTZ to induce epilepsy. Therefore, all mixtures	NA
R_3KqDMZ5UeqE3Bwm	MRM	236660870	10.3354/aei00047	Fish	Natural or wild type	No	No	Yes	English	Exclude	Does not look at the effects of chemical pollutants. Paper studys net biting behaviour in cod under different food stress	NA
R_2ccPiVBaA7z0U0w	JS	236660893	10.1016/j.brainresbull.2012.04.007	Fish	Natural or wild type	No	Yes	Yes	English	Exclude	No exposure to compound of interest. Fish fed docosahexaenoic acid enriched diet and injected with kainite to induce seizure.	NA
R_aUVY5R9xs2gdeTv	JAB	236660911	10.1242/dmm.010090	Fish	Assume natural or wild type	No	Yes	Yes	English	Exclude	No exposure to single compound. It is somewhat vague in the methods, but from reading the methods and results as well as figures, it looks like all compounds of interest were dosed with PTZ to look at seizure induced behaviour.	NA
R_2e9IBvWP1uz03sD	KRS	236660912	10.1242/dmm.009449	Fish	Natural or wild type	Yes	Yes	Yes	English	Exclude	natural toxin and mixtures with other compounds	NA
R_3hG84OiMvQOotOZ	SO	236660914	10.1007/s10646-011-0841-8	Aquatic invertebrate	Natural or wild type	Yes	Yes	No	English	Exclude	No behaviour	NA
R_2zSKu0YAdMlaUUo	KNF	236660931	10.1002/etc.1754	Fish	Assume natural or wild type	Yes	Yes	No	English	Exclude	No behaviour measured, egg production & fertilisation success only	NA
R_1QioM7ziu6E3IhA	DC	236660938	10.1016/j.exger.2012.08.009	Fish	Natural or wild type	No	Yes	Yes	English	Exclude	No compound of interest was studied.	NA
R_2vjC863lVbPGWMp	SO	236660957	10.1080/08997659.2012.675923	Fish	Assume natural or wild type	Yes	Yes	No	English	Exclude	No behaviour	NA
R_12M5GUyV2oNwjMm	DC	236661004	10.1016/j.peptides.2012.07.013	Fish	Natural or wild type	Uncertain	No	Yes	English	Exclude	The study focuses on natural hormonesÃ¢â‚¬â€e.g. Oxytocin, but more importantly, there is no single compound exposure. All treatments, except control, has been given PTZ to induced seizures.	NA
R_2foNTyFfaSBK9Y4	JAB	236661012	10.1371/journal.pone.0032097	Amphibian	Assume natural or wild type	No	Yes	Yes	English	Exclude	EE2 always given in combination with human chorionic gonadotropin. Therefore, exposure mixture.	NA
R_2viuaNa39RpKlux	JMM	236661022	10.1073/pnas.1211314109	Fish	Natural or wild type	No	Yes	Yes	English	Exclude	Triclosan is not a compond of interest it is not taken orally as a medication	NA
R_RyTvH2ry1E7XcuR	JAB	236661056	10.1111/j.1365-2109.2010.02625.x	Fish	Assume natural or wild type	No	No	Yes	English	Exclude	No compound of interest and no clear control group	NA
R_cOYGQ6g1R66y9kR	IYL	236661066	10.1016/j.aquatox.2011.03.011	Fish	Natural or wild type	Yes	Yes	Yes	English	Exclude	The behavioral trials only compared between mixture treatments - no behavioral trials included fish exposed to a single compound.	NA
R_1jjP1jJALAgr5Bf	KRS	236661103	NA	Fish	Assume natural or wild type	Yes	Yes	Yes	English	Exclude	The article was not available for review	NA
R_3PvQ0hn4KWAuYGb	MGB	236661128	10.1016/j.yebeh.2011.08.016	Fish,No aquatic animal	Only genetically modified	Yes	Yes	Yes	English	Exclude	Only transgenic zebrafish were used - Tg(fli1a:EGFP)y1 line. (And mice.)	NA
R_QgEpAMWiLMVXnvH	JS	236661170	10.1152/jn.00641.2011	Amphibian	Assume natural or wild type	Uncertain	Yes	Yes	English	Exclude	Q8 and Q9. Horrible paper. It is unclear whether any tadpoles treated with just diazepam were tested, or if they had also been manipulated in some other way. The methods do mention the use of wild-type tadpoles, but one cannot follow where they were used and where genetically modified tadpoles were used.	NA
R_3mmBBzXhjyXRrWm	KRS	236661194	10.1007/978-1-60761-922-2_7	Fish	Assume natural or wild type	Yes	Yes	Yes	English	Exclude	ethanol and nicotine; not pharmaceuticals	NA
R_3KHmcMG55gmByv0	MRM	236661195	10.1007/978-1-60761-922-2_4	Fish	Assume natural or wild type	Yes	Yes	Yes	English	Exclude	Book Chapter. No methods section	NA
R_1LGYmvoWncYJ0CS	JMM	236661196	10.1007/978-1-60761-953-6_15	No aquatic animal	Natural or wild type	No	No	No	English	Exclude	This is a protocols paper that does not collect or present any data	NA
R_1QoyeO0ZLa488IN	KNF	236661211	10.1016/j.pbb.2011.06.003	Aquatic invertebrate	Assume natural or wild type	No	Yes	No	English	Exclude	Seizures induced by a convulsant drug and no single exposure (mixtures only)	NA
R_1f96SybvmGbC78W	HT	236661212	10.1016/j.physbeh.2011.07.029	Fish	Natural or wild type	No	Yes	Yes	English	Exclude	Only ethanol was used as an exposure compound in this study; no other compound of interest	NA
R_6hhz4M11GrU6aid	NSH	236661256	10.1007/978-1-60761-922-2	Fish	Assume natural or wild type	Uncertain	No	Yes	English	Exclude	This is a book chapter not a primary research paper	NA
R_1pPsRWbbCii96GS	MGB	236661257	10.1007/978-1-60761-953-6_8	Fish	Assume natural or wild type	Yes	No	Yes	English	Exclude	This is a book chapter that describes a protocol - not a research paper.	NA
R_1msmBIA8rUj5q6I	EST	236661283	10.1016/j.aquatox.2010.04.017	Aquatic invertebrate	Natural or wild type	Yes	Yes	No	English	Exclude	No behaviour was measured	NA
R_1JIAs6JtOrs72Mh	MRM	236661298	10.1016/j.bbr.2010.06.014	Fish	Assume natural or wild type	No	Yes	Yes	English	Exclude	They use a custom receptor antagonist called MK-801. Does not appear to be bold as a drug	NA
R_9Z8W3XNI6UTQ1xL	MRM	236661325	10.1016/j.ecoenv.2010.08.031	Fish	Assume natural or wild type	Yes	Yes	No	English	Exclude	Study conducted on embryos but no mention of behaviour, just morphological endpoints	NA
R_3FQl0OMs80y4LCX	SO	236661341	10.1016/j.ejphar.2010.06.041	Fish	Assume natural or wild type	Yes	Yes	Yes	English	Exclude	mixture of compounds	NA
R_3mkPyDwGfCTJIrz	JAB	236661347	10.1016/j.ygcen.2010.01.017	Amphibian	Natural or wild type	No	Yes	Yes	English	Exclude	There is no group that is just exposed to the drug in isolation. Animals only exposed to drug in combination with injection of human chorionic gonadotropin.	NA
R_2QFgrQgRW6qY5YI	JMM	236661363	10.1152/jn.00827.2009	No aquatic animal	Natural or wild type	Yes	No	No	English	Exclude	This article did not use live animals	NA
R_0rFxjKRyz1TDZQt	HT	236661373	10.1071/MF09048	Aquatic invertebrate	Assume natural or wild type	No	Yes	Yes	English	Exclude	Mixtures only	NA
R_2t9J7lEsiuKi6qq	DC	236661381	10.1038/nprot.2009.225	Fish	Natural or wild type	No	Yes	Yes	English	Exclude	No exposure to any chemical. Scototaxis method paper.	NA
R_3MQdNrenLb87LwI	LML	236661382	10.1163/156854109X448375	No aquatic animal	Assume natural or wild type	No	Yes	No	English	Exclude	No aquatic animal, no included chemical exposure, no behavior	NA
R_Acfw7v5EqqYKgjn	EST	236661408	10.1590/s0102-86502009000400011	Reptile	Assume natural or wild type	Uncertain	No	Yes	English	Exclude	Q9. Individual animals were exposed to two compounds simultaneously, but with a timelag of 5 minutes between administration of the compounds. Q10. There is no condition in which animals were not exposed, nor does there seem to be a behavioural observation before administration of the compound(s) given that time 0 is defined as the moment at which compound A is administered.	NA
R_2uKEb0DEprkd4D1	KRS	236661415	10.1097/ALN.0b013e3181ae63d1	Amphibian	Assume natural or wild type	Yes	Yes	No	English	Exclude	no behavior is measured	NA
R_3PTAketw3xOs1nk	IYL	236661472	10.1021/es902302u	Fish	Natural or wild type	Yes	Yes	No	English	Exclude	The paper records paternity of offspring and the viability of those eggs/offspring. They do not actually observe or record reproduction or courtship behavior.	NA
R_1JFS4Q5Wqq1FHmr	SO	236661474	10.1897/08-493.1	Amphibian	Natural or wild type	Yes	Yes	No	English	Exclude	No behaviour	NA
R_08Kg6d4rJ1RB9iV	JAB	236661475	10.1897/08-542.1	Fish	Natural or wild type	Yes	Yes	No	English	Exclude	No behaviour measured	NA
R_1IABn8yy8C7TYTL	JS	236661490	10.1016/j.yhbeh.2009.01.006	Fish	Natural or wild type	Yes	Yes	No	English	Exclude	No behaviours were measured, sexual selection assessed via differences in size etc between mated and unmated males.	NA
R_1HoAB0wcUGrGIzD	KNF	236661518	NA	Amphibian	Assume natural or wild type	Uncertain	Yes	Yes	English	Exclude	NA	Animals recovered post-surgery in an antibiotic solution of 0.1% sulphamerazine IN ADDITION to the analgesic treatment (drugs of interest in paper). Does this count as a pharmaceutical mixture?
R_3iyboV8zDTVkUL4	JMM	236661548	10.1016/j.scitotenv.2008.12.004	Aquatic invertebrate	Natural or wild type	Yes	Yes	No	English	Exclude	The article measured adult emergence in Chironomus riparius, but in our FAQ document we state metamorphosis and hatching is NOT a behaviour	NA
R_vDoZkfjoJJAgmfD	EST	236661566	10.1590/s0102-86502008000300010	Reptile	Assume natural or wild type	No	No	Yes	English	Exclude	Drugs are only administered in mixtures (see Q9). Also, a true control is missing (see Q10): responses to drugs were monitored through time, including a "time zero", but animals were already exposed to drugs at this point so that this cannot be used as a control. A true control group, in which animals are not exposed to drugs, is lacking.	NA
R_3amD9SbYHzxVAYx	IYL	236661582	10.1016/j.aquatox.2007.11.012	Fish	Assume natural or wild type	Yes	Yes	No	English	Exclude	No behavior, "spawning" is quantified based on the number of egg clutches produced.	NA
R_29c4L9A8pEImbw8	LML	236661586	10.1016/j.aquatox.2008.04.009	Fish	Natural or wild type	Yes	Yes	No	English	Exclude	No behavior measured	NA
R_3HmZCeCaJ4Iwite	ESM	236661601	10.1590/S0100-879X2008005000015	Fish	Natural or wild type	Yes	No	Yes	English	Exclude	All fish had their telencephalons ablated before exposure and behavioural measurement, therefore, not natural behaviour	NA
R_87zgvJzKmqLjyXn	LML	236661622	10.1021/es800277q	Fish	Natural or wild type	Yes	Yes	No	English	Exclude	No behavioral endpoints	NA
R_2scMOgqpPzlKFRH	LML	236661630	10.1016/j.expneurol.2008.02.012	Amphibian	Assume natural or wild type	Yes	Yes	No	English	Exclude	Only seizure induction is measured.	NA
R_1qU3JRNz5NeZyry	NSH	236661675	10.1038/sj.npp.1301403	No aquatic animal	Natural or wild type	Yes	Yes	Yes	English	Exclude	Behavior experiments in rats	NA
R_egKGjQ7Jve47AyJ	NSH	236661691	10.1016/j.scitotenv.2008.06.028	Fish,Aquatic invertebrate	Natural or wild type	No	Yes	Yes	English	Exclude	Only mixtures were tested	NA
R_cvd0BMpavkBmRfH	JS	236661735	10.1016/j.chemosphere.2006.07.025	Aquatic invertebrate	Assume natural or wild type	No	Yes	No	English	Exclude	No behaviour was measured. Used mixtures of pharmaceuticals.	NA
R_dcCGz1YfmQYIMk9	IYL	236661754	NA	Fish	Assume natural or wild type	Yes	Yes	No	English	Exclude	The closest thing to behavior they assess is the number of eggs produced in each treatment, but there is no observation of mating/courtship behavior.	NA
R_3L0cfIoBnVBT408	JS	236661764	10.1080/10807030701341092	Aquatic invertebrate	Natural or wild type	No	Yes	No	English	Exclude	No behaviour was tested. No real exposure to the test animal, the food was exposed and then food preference for exposed or control food was tested.	NA
R_3iISVr3dUsS2Pqd	JAB	236661807	10.1016/j.pnpbp.2006.06.015	Fish	Assume natural or wild type	Yes	No	Yes	English	Exclude	This experiment exposed fish that had undergone telencephalon ablation to Diazepam (via injection). There was a saline control group, but all fish received either a sham surgery (where skull was still removed and then reattached) or telencephalon ablation. As there was no group that received saline but did not undergo surgery, I have counted this as no control group.	NA
R_WwKvebYZg5ll9QZ	KRS	236661843	10.1590/S1516-89132006000600010	Fish	Assume natural or wild type	Yes	Yes	No	English	Exclude	behavior isn't actually being measured just growth after eating	NA
R_2VO3nRZgBvbGiRj	JS	236661874	10.1065/espr2006.01.005	Aquatic invertebrate	Assume natural or wild type	Yes	Yes	No	English	Exclude	Q11. Investigated feeding by looking for the presence of food in the digestive tract, not behaviour. Tested 28 pharmaceuticals.	NA
R_1LBb0Ft4k4G30DZ	JMM	236661990	10.1897/04-379r.1	Fish	Natural or wild type	Yes	Yes	No	English	Exclude	No behaviour defined	NA
R_27rjQLVdhiWRfTc	IYL	236662018	10.1016/j.neuroscience.2004.11.031	Fish	Natural or wild type	No	Yes	Yes	English	Exclude	Investigates whether pentylenetetrazole initiates seizures in zebrafish larvae.	NA
R_XAoJ5yGe4fZjA6B	MRM	236662055	10.1016/j.brainres.2004.09.030	Fish	Natural or wild type	Yes	Yes	No	English	Exclude	This study refers to behaviours that was measured in another study by the same authors [H.A.N. Perreault, K. Semsar, J. Godwin, Fluoxetine treatment decreases territorial aggression in a coral reef fish, Physiol. and Behav. 79 (2003) 719Ã¢â‚¬â€œ724.]. They do not specfically measure the behaviour in this study.	NA
R_1IH7lzPNmCipPxj	MRM	236662066	10.1016/j.ecoenv.2004.05.005	Fish	Assume natural or wild type	No	No	No	English	Exclude	This is a modelling paper. No behavioural experiments were conducted	NA
R_p49uYVcofS8HBUR	NSH	236662071	10.1289/ehp.7209	Fish	Natural or wild type	Yes	Yes	No	English	Exclude	Only reproductive success was evaluated not other behaviors	NA
R_9mkzaGVSgCkMdhL	JMM	236662096	NA	Fish	Natural or wild type	Yes	Yes	No	English	Exclude	behaviour not measured	NA
R_3M9hyraxHGH1nlW	NSH	236662246	10.1016/s0031-9384(01)00633-3	Fish	Natural or wild type	Yes	Yes	No	English	Exclude	The measure physiological responses like heart rate and reversible cardiac arrest which are not consider behaviour according to out guidelines	NA
R_0oBHthQCWWHb5wl	HT	236662266	10.1111/j.1749-6632.2001.tb03987.x	Fish,Aquatic mammal	Assume natural or wild type	No	No	No	English	Exclude	No single exposure, no behaviour, no experimental control	NA
R_2a8Ddooy5ErTTBg	SO	236662277	10.1139/z00-187	Aquatic invertebrate	Natural or wild type	Yes	Yes	No	English	Exclude	No behaviour	NA
R_2D8HuDmeeKHe6ZQ	NSH	236662309	NA	Fish	Assume natural or wild type	No	Yes	Yes	English	Exclude	Plant extract with psychoactive properties	NA
R_3PFsxIz3yuQSMRn	MRM	236662407	NA	Fish	Assume natural or wild type	Yes	Yes	No	English	Exclude	This a proceedings paper from conference. There is no methods	NA
R_3ffmoAekH8dKFI1	SO	236662422	10.1046/j.1365-2109.1999.00410.x	Fish	Natural or wild type	Yes	Yes	Yes	English	Exclude	Mixture - fish received fish food mixed with 2 antibiotics	NA
R_PTaQkTDg0NMlhBf	DC	236662455	NA	Aquatic invertebrate	Natural or wild type	Yes	Yes	No	English	Exclude	No behavior was measured in the study	NA
R_7jJxEBOKMWP2bGJ	ESM	236662549	NA	Amphibian	Natural or wild type	Yes	Yes	Yes	English	Exclude	Cannot find article. I think this is a symposium proceedings.	NA
R_2VK09K5qANPqCwv	JS	236662559	10.1016/S0742-8413(97)00009-1	Aquatic invertebrate	Natural or wild type	No	Yes	Yes	English	Exclude	Q9 Imipramine, desipramine, and clomipramine was tested but only in combination with serotonin exposure.	NA
R_3oGWCdCgWKz6Thu	KNF	236662587	10.1152/jn.1997.78.2.812	Aquatic invertebrate	Assume natural or wild type	No	No	Yes	English	Exclude	No pharmaceutical or control	NA
R_3KPF3FrZPXdum42	JS	236662616	10.1111/j.1365-2095.1996.tb00057.x	Aquatic invertebrate	Natural or wild type	No	Yes	Yes	English	Exclude	Q9: No compound of interest is tested.	NA
R_ZDX7GYLojGqaiyJ	MRM	236662663	NA	Fish	Natural or wild type	Uncertain	Yes	No	English	Exclude	No behaviour was measured	NA
R_2UiwiPX6LSAkrDg	NSH	236662681	NA	Aquatic invertebrate	Assume natural or wild type	Yes	Yes	Yes	English	Exclude	I couldn't get access to the full text or even find the DOI.	NA
R_3JkiipHpea7FwbK	JAB	236662692	NA	No aquatic animal	Assume natural or wild type	No	Yes	Yes	English	Exclude	Behaviour not measured in an aquatic animal; No compound of interest used.	NA
R_C9UdmIK1iMAMVVf	KRS	236662705	10.1016/0044-8486(94)90096-5	Fish	Natural or wild type	Yes	Yes	No	English	Exclude	no behavior actually measured	NA
R_1Io7tGCGxvXfeDi	NSH	236662712	10.1016/1367-8280(94)90007-8	No aquatic animal	Natural or wild type	Yes	Yes	Yes	English	Exclude	Study species is a terrestrial snail	NA
R_2c0GQSndB1DkCgG	JMM	236662719	10.1007/BF02059583	Aquatic invertebrate	Natural or wild type	No	Yes	Yes	English	Exclude	No compond of intrest was used	NA
R_25FPcYiqMqpAMqN	DC	236662750	10.1037/0735-7044.106.2.307	Fish	Natural or wild type	No	Yes	Yes	English	Exclude	No compound of interest was studied	NA
R_3QWUsbjnxOC4P7P	IYL	236662779	NA	Fish	Natural or wild type	Yes	Yes	No	English	Exclude	While the Methods mentions "behaviors' were observed, there is no information about what behaviors were observed, or how. This information is absent from the results and discussion as well.	NA
R_bwpTx6pmMQw8wQF	KRS	236662799	10.1016/0166-445X(89)90021-0	Aquatic invertebrate	Assume natural or wild type	Yes	Yes	Yes	English	Exclude	no behavior endpoints	NA
R_2wyvdDZJzrKDOHm	DC	236662806	NA	Fish	Assume natural or wild type	No	Yes	Yes	English	Exclude	No compound of interest included in the study	NA
R_7VOXIUGhmMvMJm9	MGB	236662855	NA	Fish	Natural or wild type	Yes	No	Yes	English	Exclude	I can only find a conference abstract, no full paper. And it also seems that there is no control group.	NA
R_2flDuxQsKQdNd1u	HT	236662862	10.1016/0091-3057(82)90358-6	Fish	Assume natural or wild type	Yes	No	Yes	English	Exclude	no unexposed control group	NA
R_siXQH3wGVpuoJLH	JMM	236662910	10.1021/jm800512z	No aquatic animal	Natural or wild type	No	Yes	No	English	Exclude	There is no behavior or aquatic animal	NA
R_3mahsjpO7fv9ifk	JAB	236662914	10.1007/BF00422866	Fish	Natural or wild type	No	Yes	Yes	English	Exclude	Flurothyl does not seem to be currently prescribed to people or animals. Mainly just used in research.	NA
R_2BaCRLsxbl3grjn	EST	867169695	10.1002/etc.5620140923	Aquatic invertebrate	Assume natural or wild type	No	Yes	Yes	English	Exclude	Not exposed to a compound of interest	NA
R_WjH7RuOAKhzc7tL	NSH	867169747	10.1897/08-075.1.	Aquatic invertebrate	Natural or wild type	No	Yes	Yes	English	Exclude	Only mixture was tested	NA
R_1jJMlBhP1D0ZRnb	NSH	867169754	10.1007/s00244-012-9847-3	Aquatic invertebrate	Natural or wild type	Yes	Yes	No	English	Exclude	Behavior was not evaluated	NA
R_vpJ7vaJTIzA8qwV	EST	867169773	10.3390/ijms24044100	Aquatic invertebrate	Assume natural or wild type	Yes	Yes	No	English	Exclude	No behaviour measured	NA
R_2yswVOGKChokd0P	EST	867169831	10.1007/s00128-019-02715-w	Aquatic invertebrate	Assume natural or wild type	Yes	Yes	No	English	Exclude	No behaviour measured	NA
R_2uZB4dG5qbb3TD8	EST	867169872	NA	Fish	Assume natural or wild type	Yes	No	No	English	Exclude	No behaviour measured. Also, this is not a normal research paper.	NA
R_246LZp5N8kFYRo0	EST	867169922	10.1016/S0147-6513(02)00082-9	Fish,Aquatic invertebrate	Assume natural or wild type	Yes	Yes	No	English	Exclude	No behaviour measured.	NA
R_3NPMS8h1hSM8imB	EST	867169923	10.1897/05-193R.1	Aquatic invertebrate	Assume natural or wild type	Yes	Yes	No	English	Exclude	No behaviour measured.	NA
R_1jxoNmYthCo8BAU	NSH	867169956	10.1007/s00244-004-0211-0	Aquatic invertebrate	Natural or wild type	Yes	Yes	No	English	Exclude	The behavior measured was larvae emergence	NA
R_32WtGuq0AzCSCQP	NSH	867170002	10.1016/j.scitotenv.2008.10.022	Aquatic invertebrate	Natural or wild type	No	Yes	Yes	English	Exclude	Only the effect of mixtures is evaluated	NA
R_1DZiNLH5mbFaipi	NSH	867170003	10.1093/toxsci/67.1.121	Fish	Natural or wild type	Yes	Yes	No	English	Exclude	Behavior is not evaluated	NA
R_3nPNKve4AXkGk4h	EST	867170050	10.1016/j.aquatox.2014.07.009	Aquatic invertebrate	Natural or wild type	Yes	Yes	No	English	Exclude	No behaviour measured	NA
R_RK16EVanaNwWYPD	EST	867170051	10.1016/s0147-6513(02)00039-8	Fish,Aquatic invertebrate	Assume natural or wild type	Yes	No	Yes	English	Exclude	This paper is more of a review paper which summarises the results of a particular project.	NA
R_331JTwo7KsMGOQY	NSH	867170113	10.1897/06-219r.1	Aquatic invertebrate	Natural or wild type	Yes	Yes	Yes	English	Exclude	I couldn't find the concentrations tested for the single exposure .	NA
R_4onUFTlrD3fzvhU	JMM	867170125	10.1016/j.chemosphere.2005.11.04	Aquatic invertebrate	Natural or wild type	Yes	No	Yes	English	Exclude	The article calculates an EC50 value for immobilisation, but does not report the concentrations tested, it is not possible to know if a control was used.	NA
R_VIIjWxRguXJjHLr	NSH	867170126	10.1016/j.scitotenv.2015.11.155	Aquatic invertebrate	Natural or wild type	Yes	Yes	No	English	Exclude	Only reproductive success was measured	NA
R_126cMaDacv57Hss	EST	867170247	10.1007/s10646-008-0191-3	Aquatic invertebrate	Assume natural or wild type	Yes	Yes	No	English	Exclude	No behaviour measured.	NA
R_2zhJPdxDXyho4rM	EST	867170254	10.1007/s10646-012-0956-6	Fish,Aquatic invertebrate	Assume natural or wild type	Yes	Yes	No	English	Exclude	No behaviour measured.	NA
R_beaYOIAinE4kBzj	NSH	867170325	NA	Aquatic invertebrate	Natural or wild type	Yes	Yes	Yes	English	Exclude	They don't present the concentrations tested, and the plot do not include all the points. Only one of the chemicals tested is used also in medical care.	NA
R_2rAvPB5ovJ53aqt	EST	867170338	10.1016/j.ecoenv.2014.05.027	Aquatic invertebrate	Assume natural or wild type	Yes	Yes	No	English	Exclude	No behaviour measured.	NA
R_3e9yBjINQxG2Pb3	NSH	867170347	10.1007/s00244-001-0016-3	Aquatic invertebrate	Natural or wild type	Yes	Yes	No	English	Exclude	They evaluated regeneration of tissues in a cnidarian. I thought this doesn't count as behavior for our criteria.	NA
R_1BXTuOAKHDx3vis	NSH	867170355	10.1016/j.ecoenv.2015.01.008	Fish,Aquatic invertebrate	Natural or wild type	Yes	Yes	No	English	Exclude	Behavior was not evaluated	NA
R_29sLVzHHwMHdWfH	EST	867170362	10.1016/j.etap.2019.103215	Aquatic invertebrate	Assume natural or wild type	Yes	Yes	No	English	Exclude	No behaviour measured.	NA
R_1l9l3k6yuPUtEPy	NSH	867170363	10.1016/j.ecoenv.2018.11.077	Aquatic invertebrate	Natural or wild type	Yes	Yes	No	English	Exclude	Non behavior measure just reproductive success	NA
R_2YK8U8kuqIJBq2e	NSH	867170388	10.1016/j.etap.2015.11.014	Fish	Natural or wild type	Yes	Yes	No	English	Exclude	Only heart rate	NA
R_OiDRSmdEGPYIV4B	EST	867170391	10.1095/biolreprod67.2.515	Fish	Natural or wild type	No	Yes	No	English	Exclude	This is not an exposure study, and no behaviour was measured.	NA
R_1gvx8OFA3DOgckr	ESM	google_10	10.1577/H03-022	Fish	Natural or wild type	Yes	Yes	No	English	Exclude	No behaviour.	NA
R_1JVIVWzyDAjx1qR	ESM	google_11	10.1111/j.1749-7345.2004.tb01083	Fish	Natural or wild type	Yes	Yes	No	English	Exclude	No behaviour.	NA
R_1QlxmJsbFrgKwtZ	ESM	google_12	10.1016/j.aquaculture.	Fish	Natural or wild type	Yes	Yes	No	English	Exclude	No behaviour	NA
R_1382L5VUOmXzWK1	ESM	google_16	10.1007/s10646-008-0265-2	Fish	Natural or wild type	No	Yes	Yes	English	Exclude	Tests effects of a pesticide not a pharmaceutical.	NA
R_31YN0QCtuBthSZe	ESM	google_17	10.1016/j.aquatox.2011.05.014	Fish	Natural or wild type	No	Yes	Yes	English	Exclude	fish are exposed to wastewater effluent and not an individual pharmaceutical.	NA
R_2lA0LgpJ8JAsgmK	ESM	google_19	NA	Aquatic invertebrate	Natural or wild type	Yes	Yes	Yes	English	Exclude	This is a PhD thesis, therefore not the right document type.	NA
R_2dDQu4586tHYqUA	ESM	google_2	10.1897/08-075.1	Aquatic invertebrate	Natural or wild type	No	Yes	Yes	English	Exclude	Only a mixture exposure with several antibiotics is used. No individual exposure.	NA
R_6dW3lWqsHWHCPWh	ESM	google_20	NA	Fish,Aquatic invertebrate	Natural or wild type	Yes	Yes	Yes	English	Exclude	Thie is a PhD thesis, therefore not the right document type.	NA
R_23dwwDc8leVRI0M	ESM	google_6	10.1080/08997659.2014.976672	Fish	Natural or wild type	Yes	Yes	No	English	Exclude	No behavioural endpoint	NA
R_1pMUnOZfgPdwePo	ESM	google_7	10.1577/H09-057.1	Fish	Natural or wild type	Yes	Yes	No	English	Exclude	No behaviour	NA
R_2fBBlOHWy2RItsT	ESM	google_8	10.1577/H09-044	Fish	Natural or wild type	Yes	Yes	No	English	Exclude	No behaviour	NA
R_sIhdGtAOrXzflS1	ESM	google_9	10.1111/j.1749-7345	Fish	Natural or wild type	Yes	Yes	No	English	Exclude	No behaviour	NA
R_dgpI0GuSjCqqv4Z	MRM	236660309	10.1080/10286020.2014.1001380	Fish	NA	No	Yes	Yes	English	NA	Not a compound of interest (decided during processing)	NA
R_1dvtDCZJtBHhD7W	DC	236659381	10.3389/fnbeh.2018.00190	Fish	NA	No	Yes	Yes	English	NA	Not a compound of interest (decided during processing)	NA
R_3nxinpGHla6xvkf	JMM	236660108	10.1016/j.pbb.2016.03.010	Fish	NA	No	Yes	Yes	English	NA	Not a compound of interest (decided during processing)	NA
R_uyWkPPdlvRv6WxX	ESM	236659833	10.1002/syn.21961	Fish	NA	No	Yes	Yes	English	NA	Not a compound of interest (decided during processing)	NA
R_1OQ2VlWEcKz66Ga	ESM	236658310	10.1007/s00210-021-02050-0	Fish	NA	No	Yes	Yes	English	NA	Not a compound of interest (decided during processing)	NA
R_2YK54ltYa9xxLEx	IYL	236658486	10.3390/biomedicines8070191	Fish	NA	No	Yes	Yes	English	NA	Not a compound of interest (decided during processing)	NA
R_YRKR1aANKU4I22t	IYL	236660555	10.1016/j.yhbeh.2014.06.004	Fish	NA	No	Yes	Yes	English	NA	Not a compound of interest (decided during processing)	NA
R_1la5TyH9AfZh6JI	MGB	236658607	10.1016/j.etap.2020.103468	Fish	NA	No	Yes	Yes	English	NA	Not a compound of interest (decided during processing)	NA
R_RyT3qezBgDzK1BD	KRS	236658043	10.1016/j.biopha.2021.111354	Fish	NA	No	Yes	Yes	English	NA	Not a compound of interest (decided during processing)	NA
R_2PB5E4uqnQv5kdN	KRS	236660594	10.1016/j.neuroscience.2013.11.040	Fish	NA	No	Yes	Yes	English	NA	Not a compound of interest (decided during processing)	NA
R_1DNG0S2ZrVHoIk6	KRS	236659055	10.3389/fphar.2019.00315	Fish	NA	No	Yes	Yes	English	NA	Not a compound of interest (decided during processing)	NA
R_6orGShhO391KtjP	KRS	236660009	10.3389/fneur.2016.00200	Fish	NA	No	Yes	Yes	English	NA	Not a compound of interest (decided during processing)	NA
R_2Eczzdk5CFYL9Xp	EST	236661765	10.1007/s10750-006-0545-x	Fish	NA	No	Yes	Yes	English	NA	Not a compound of interest (decided during processing)	NA
R_3qesWC9EKNF9eb4	EST	236660011	10.3389/fphar.2016.00224	Fish	NA	No	Yes	Yes	English	NA	Not a compound of interest (decided during processing)	NA
R_6mmmf9NqbJz5kt3	NSH	236659106	10.1016/j.jep.2021.114763	Fish	NA	No	Yes	Yes	English	NA	Not a compound of interest (decided during processing)	NA
R_2JEMCNfjPBbF8o5	ESM	1208881919	10.1016/j.bbr.2022.114258	Fish	NA	No	Yes	Yes	English	NA	Not a compound of interest (decided during processing)	NA
R_2TH97hReBz9Vik8	MGB	236659532	10.1016/j.scitotenv.2017.09.070	Fish	NA	Yes	Yes	No	English	NA	Behaviour not measured (decided during processing)	NA
