# Supplementary material for: Evidence of the impacts of pharmaceuticals on aquatic animal behaviour (EIPAAB): a systematic map and open access database
Source: Environ Evid. 2025 Mar 20;14:4. doi: 10.1186/s13750-025-00357-6 (PMC11924672; doi:10.1186/s13750-025-00357-6)
Supplement: Supplementary file 3 — Additional file 3: Supplementary materials for the article (name: martin-et-al-additional-file-3-supplementary-materials.pdf; link: https://osf.io/m7s3z). [file 13750_2025_357_MOESM3_ESM.xlsx]

## Sheet: README
Article	Evidence of the Impacts of Pharmaceuticals on Aquatic Animal Behaviour (EIPAAB): a systematic map and open access database
Addition file number	5
Docment	martin-et-al-additional-file-5-eligibility-disagreements.xlsx
README	This document has a list of all eligibility disagreements at the full text screening stage. It includes the response_id (i.e. the form used to screen the article), screener (the initials of the screener), article_id, doi, include (the inclusion decision made by the screener), reason_exculde (the reason if the article was excluded), error_category (the eligibility criteria which cased the disagree…

## Sheet: article_conflict_check
response_id	screener	article_id	doi	include	reason_exclude	error_category	error_sub_category	correct_choice	include_note
R_1kHASPoAGTbdqJL	KNF	236658039	10.1016/j.bbrc.2020.11.056	Include	NA	compound	compound as a positive control	1	Morphine was a positive control
R_5is6bYJxqfawYbD	KRS	236658039	10.1016/j.bbrc.2020.11.056	Exclude	compound is isolated from plant extract	compound	compound as a positive control	0	Morphine was a positive control
R_3p9VRDkRiS0Eeyu	KNF	236658052	10.1016/j.brainres.2021.147334	Exclude	Looking at post-seizure behaviour rather than post-drug behaviour; Pilocarpine used to induce seizures and then evaluate post-seizure behaviour	compound	compound of interest	0	Pilocarpine is a pharmaceutical so should be inculded
R_2zcYVTZlb1oSSwY	JMM	236658052	10.1016/j.brainres.2021.147334	Include	NA	compound	compound of interest	1	Pilocarpine is a pharmaceutical so should be inculded
R_2SIy2VF373PikBv	KNF	236658185	10.1111/epi.16915	Include	NA	wildltype	genetically modified	0	Only genetically modified
R_Wp1jkbTurQT5gjv	JMM	236658185	10.1111/epi.16915	Exclude	Fish are transgenic	wildltype	genetically modified	1	Only genetically modified
R_10C0XxjAUoZmibO	LML	236658221	10.1016/j.yhbeh.2021.105043	Include	NA	compound	compound as a positive control	1	EE2 was a positive control
R_27HEdpL6iBXq9GY	KRS	236658221	10.1016/j.yhbeh.2021.105043	Exclude	Bishphenol-A	compound	compound as a positive control	0	EE2 was a positive control
R_3oFSGyKtjnkPMFi	KNF	236658256	10.1016/j.jep.2021.114290	Include	NA	compound	compound as a positive control	1	Fluoxetine was a positive control
R_9FFrY2qUWjWzu1z	KRS	236658256	10.1016/j.jep.2021.114290	Exclude	it is extract from a natural plant; not a specific pharmaceutical	compound	compound as a positive control	0	Fluoxetine was a positive control
R_3IVGMoinQ6DolhA	IYL	236658301	10.1007/s12035-021-02559-8	Include	NA	wildltype	genetically modified	1	It is not specifically stated that they were not wildtype
R_8ZaYUyVe6J23wtj	JAB	236658301	10.1007/s12035-021-02559-8	Exclude	The paper isn't overly clear but it seems they use transgenic zebrafish for experiments. They do mention using some wild type embryos for neurophysiology experiments, but don't specify for behaviour. The behaviour section has almost no detail (i.e. 2 sentences), but it seems they may have used transgenic fish.	wildltype	genetically modified	0	It is not specifically stated that they were not wildtype
R_3G8P5ybSlMukaxd	KNF	236658336	10.3390/plants10061245	Include	NA	compound	compound of interest	1	Scopolamine should be inculded
R_08mQ5IN1dLgSM6t	JMM	236658336	10.3390/plants10061245	Exclude	Baicalein 5,6-Dimethyl Ether is not a compound of interest	compound	compound of interest	0	Scopolamine should be inculded
R_24rf3CugiLvh9oX	ESM	236658817	10.1038/s41598-020-72669-1	Exclude	No exposure concentrations were given for any of the compounds, only final EC50s etc. Impossible to figure out unless back calculating from graphs.	compound	other	0	Should still be included, does not meet exclusion critria
R_3soltGni2uSXlfa	IYL	236658817	10.1038/s41598-020-72669-1	Include	NA	compound	other	1	Should still be included, does not meet exclusion critria
R_3kLAYDOc7PA9ROJ	DC	236658900	10.1016/j.bbr.2019.01.040	Include	NA	wildltype	genetically modified	1	One strain is listed as wildtype
R_2QlZ2GLhVsEPNgS	JS	236658900	10.1016/j.bbr.2019.01.040	Exclude	Only genetically modified zebrafish were used	wildltype	genetically modified	0	One strain is listed as wildtype
R_3peSrnHMXPLS6Bd	MRM	236659083	10.1093/jcbiol/ruz059	Exclude	Used a compound of interest but only in a mixture with another chemical	compound	mixture	1	There was no single compound treatments
R_31sYsatRzLaqTXD	DC	236659083	10.1093/jcbiol/ruz059	Exclude	No single exposure to compound of interest that could be compared to control.	compound	mixture	1	There was no single compound treatments
R_1OUjii7gKGozltc	JS	236659083	10.1093/jcbiol/ruz059	Include	NA	compound	mixture	0	There was no single compound treatments
R_PRqAe3p45S30I0x	IYL	236659588	10.1111/are.12992	Exclude	The fish were exposed to a commercially produced mixture consisting of 10% of a compound of interest.	compound	mixture	1	Only administered as a commercial mixerture
R_2Rb8KF7NvROOIDa	LML	236659588	10.1111/are.12992	Include	NA	compound	mixture	0	Only administered as a commercial mixerture
R_1MoN2WI4s4EdCud	JAB	236660204	10.1016/j.beproc.2015.10.008	Exclude	No control group in the paper. Fish behaviour was measure before and after fluoxetine exposure, but they had no control group which were not exposed.	control	control	0	Authors list a baseline pre-testing control group
R_3D2ABHkNvLMsBud	HT	236660204	10.1016/j.beproc.2015.10.008	Include	NA	control	control	1	Authors list a baseline pre-testing control group
R_2qgTKGmGmTA5K3u	NSH	236660211	10.1186/s12906-015-0731-3	Include	NA	compound	compound of interest	0	Pentylenetetrazole not compound of interest
R_1EYa0CSzGNRSOeM	EST	236660211	10.1186/s12906-015-0731-3	Exclude	1) Two drugs are tested, clonazepam and phenytoin, but this is always in combination with exposure to pentylenetetrazole (i.e. mixture instead of single exposure). 2) There is one condition in which fish are only exposed to pentylenetetrazole, but there is no real control for this condition. (Unexposed fish were used to develop the behavioural testing, but that is no appropriate control condition…	compound	compound of interest	1	Pentylenetetrazole not compound of interest
R_2qqsrOZs81HZvZw	HT	236660997	10.1016/j.neulet.2012.07.052	Exclude	No true control groups. "Control groups" used in this study are different drug exposures used to elicit C-shape responses.	control	control	0	The authors list a control group in Fig 1
R_1DOUhRWnnnUqoqF	EST	236660997	10.1016/j.neulet.2012.07.052	Include	NA	control	control	1	The authors list a control group in Fig 1
R_2PtdxtManB7tWku	HT	236661761	10.1111/j.1601-183X.2006.00243.x	Exclude	For exposure treatments, the study drug Clozapine was mixed with another dopamine agonist drug ABT-724 or Quinpirole. No single exposure treatment groups were used.	compound	mixture	0	There was also single compound treatments
R_T14zQzapCAwsFC9	EST	236661761	10.1111/j.1601-183X.2006.00243.x	Include	NA	compound	mixture	1	There was also single compound treatments
R_3LYVZscDPwiPYi6	SO	236662712	10.1016/1367-8280(94)90007-8	Include	NA	species	not aquatic	0	Species is not aquatic
R_1Io7tGCGxvXfeDi	NSH	236662712	10.1016/1367-8280(94)90007-8	Exclude	Study species is a terrestrial snail	species	not aquatic	1	Species is not aquatic
R_2aULYtQeDNnjq4G	KNF	236662723	NA	Include	NA	control	control	1	There was a control
R_32PV8G6uiTAZGjD	JMM	236662723	NA	Exclude	There is no control group without drugs	control	control	0	There was a control
R_33sdjrU6xkCh6Ep	NSH	867169921	10.1016/S0887-2333(03)00119-X	Include	NA	behaviour	behaviour measured	1	Immobility was measured
R_d4irMReCuTUDDoJ	EST	867169921	10.1016/S0887-2333(03)00119-X	Exclude	No behaviour measured.	behaviour	behaviour measured	0	Immobility was measured
