# Supplementary material for: Evidence of the impacts of pharmaceuticals on aquatic animal behaviour (EIPAAB): a systematic map and open access database
Source: Environ Evid. 2025 Mar 20;14:4. doi: 10.1186/s13750-025-00357-6 (PMC11924672; doi:10.1186/s13750-025-00357-6)
Supplement: Supplementary file 4 — Additional file 4: Title and abstract screening decisions (name: martin-et-al-additional-file-4-title-abstract-screen-decision.xlsx; link: https://osf.io/fy7xp). [file 13750_2025_357_MOESM4_ESM.xlsx]

## Sheet: README
Article	Evidence of the Impacts of Pharmaceuticals on Aquatic Animal Behaviour (EIPAAB): a systematic map and open access database
Addition file number	7
Docment	martin-et-al-additional-file-7-database-READ-ME.xlsx
README	This document has a list of all columns in the EIPAAB database. This includes, column_name (the name of all columns in the database), type (the type of metadata, for example string, link, boolean, categorical, interger, ect), structure, (the structure of metadata, free, Yes/No, more specific detail for categories, ect), level (the level at which that metadata is extracted, e.g. article or species…

## Sheet: martin-et-al-additional-file-7-
column_name	type	structure	level	description	validity_assessment	CRED_criteria
article_id	string	free	article	A unique article id assigned during title and abstract screening	0	NA
response_id	string	free	article	A unique response id generated by the survey used to extract the article	0	NA
doi	string	free	article	The DOI of the article	0	NA
title	string	free	article	The title of the atricle	0	NA
year	interger	free	article	The year the article was publish	0	NA
journal	string	free	article	The name of the journal in which the article was published	0	NA
authors	string	<Last name>, ", ", <First initial>, " " <Middle initial>, " and ", <Last name>, ", ", <First initial>, " " <Middle initial>, " and "…	article	The names of the authors who published the article. For example "Martin, J M and Bertram, M G".	0	NA
url_for_pdf	link	https	article	A link to a freely available copy of the article if it is available. Link located using roadoi (https://cran.r-project.org/web/packages/roadoi/index.html)	0	NA
screener	catgorical	"JMM", "EST", "ESM", "LML", "KNF", "NSH", "SO", "IYL", "DC", "MRM", "JAB", "HT", "KRS", "JS", "MGB", "ML"	article	The initials of the screener who extracted the atricle	0	NA
validity_guideline	boolean	"Yes", "No"	article	A boolean measure of whether some kind of official guideline was followed in the article (e.g. OECD)	1	1
validity_good_laboratory_practice	boolean	"Yes", "No"	article	A boolean measure of whether 'good lab practices' were followed	1	2
validity_survival_growth_reproduction	boolean	"Yes", "No"	article	A boolean measure of whether and measures of surival, growth or reproductive success were scored in addition to behaviour	1	3
validity_animal_feeding	boolean	"Yes", "No"	article	A boolean measure of whether animal feeding was described	1	11
validity_water_quality	boolean	"Yes", "No"	article	A boolean measure of whether any water quality metrics were reported	1	11
validity_light_cycle	boolean	"Yes", "No"	article	A boolean measure of whether light cycles were described	1	11
validity_randomization	boolean	"Yes", "No"	article	A boolean measure of whether randomisation was used during treatment allocation	1	NA
validity_behav_scoring_method	catgorical/string list	"supervised automated tracking approaches", "manual or human scoring from videos or image", "live scoring in real time", "quantifying food consumption", "sensory for physical movement", "acoustic analysis software", "other", "not specified"	article	A broad category for the method used to measure behaviour. Can have multiple categories separated by a comma.	1	NA
validity_behav_blinding	boolean	"Yes", "No"	article	A boolean measure of whether blinding was used during behavioural scoring	1	NA
validity_conflict_statement	catgorical	"No conflict stated", "No statement is made in the paper", "Some conflict stated"	article	Whether a conflict statement was made, and if so, was there a conflict state	1	NA
species_n	interger	free	article	The number of unique species in the article	0	NA
compound_n	interger	free	article	The number of unique compounds in the article	0	NA
compond_mixture	boolean	"Yes", "No"	article	A boolean measure of whether mixture exposures were also used	0	NA
additional_biomarkers	boolean	"Yes", "No"	article	A boolean measure of whether other any additional sub-organismal endpoints of exposure were measured	0	NA
study_motivation	catgorical	"Environmental", "Medical", "Basic research"	article	A broad category for overall motivation of the article	0	NA
unique_row_id	string	response_id + species_name + compound_name	species by compound	A unique_id for each row of data which represents each articles species by compound combination	0	NA
species_name	string	free	species by compound	The current scientific (Latin) name of the study species	0	NA
species_common_name	string	free	species by compound	The common name of the study species, taken from one of NCBI, IUCN red list, or Wikipedia	0	NA
species_iucn_doi	link	https	species by compound	The link to the IUCN red list report for the study species (https://www.iucnredlist.org/)	0	NA
species_iucn_published	string	numeric	article	The year the IUCN report was publish	0	NA
species_iucn_status	catgorical	"Not Evaluated", "Data Deficient", "Least Concern", "Near Threatened", "Vulnerable", "Endangered", "Critically Endangered", "Extinct in the Wild", "Extinct"	species by compound	The nine IUCN statuses for species (https://www.iucnredlist.org/)	0	NA
species_iucn_habitat	catgorical	Forest, Savanna, Shrubland, Grassland, Wetlands, Rocky areas (eg. inland cliffs, mountain peaks), Caves and Subterranean Habitats (non-aquatic), Desert, Marine Neritic, Marine Oceanic, Marine Deep Benthic, Marine Intertidal, Marine Coastal/Supratidal, Artificial/Terrestrial, Artificial/Aquatic & Marine, Introduced vegetation, Other, Unknown	species by compound	The IUCN current Habitats Classification Scheme (Version 3.1) (https://www.iucnredlist.org/resources/habitat-classification-scheme)	0	NA
species_iucn_range	string list	<Country 1>, "; ", <Country 2>, "; "…	species by compound	The IUCN geographic range data inculding the extant resident and extand introduced	0	NA
species_iucn_trend	catgorical	"Unknown", "Stable", "Decreasing", or "Increasing"	species by compound	The IUCN current population trend	0	NA
species_iucn_movment_pattern	catgorical	"Nomadic", "Full migrant", "Altitudinal migrant", "Not a migrant", or "Unknown"	species by compound	The IUCN movment pattern classifcation (https://www.iucnredlist.org/resources/movement-patterns-classification-scheme)	0	NA
species_source	catgorical/string	"Commercial supplier or fish farm", "Lab stock of undisclosed origin", "Wild collected", "Lab stock from commercial supplier", "Lab stock from wild population", "Not reported"	species by compound	The source of the animal used in the behavioural experiment. Can have multiple categories separated by a comma.	1	9
species_stage	catgorical/string	"Egg or embryo", "Larvae", "Juvenile", "Adult", "Unknown or not specified"	species by compound	The animals life stage for which behaviour was measured. Can have multiple categories separated by a comma.	1	8
species_sex	catgorical/string	"Male", "Female", "Hermaphrodites", "Unknown or not specified"	species by compound	The sex of the animal used in behavioural experiments. Can have multiple categories separated by a comma.	1	8
species_ncbi_taxonomy_id	string	free	species by compound	The unique taxonomy ID that is given to each species in the NCBI taxonomy database (https://www.ncbi.nlm.nih.gov/taxonomy)	0	NA
species_ncbi_lineage	string list	semi colon separated list	species by compound	The full linage given in the NCBI taxonomy database (https://www.ncbi.nlm.nih.gov/taxonomy)	0	NA
species_domain	string	free	species by compound	Classification at the Domain level	0	NA
species_kingdom	string	free	species by compound	Classification at the Kingdom level	0	NA
species_phylum	string	free	species by compound	Classification at the Phylum level	0	NA
species_class	string	free	species by compound	Classification at the Class level	0	NA
species_order	string	free	species by compound	Classification at the Order level	0	NA
species_family	string	free	species by compound	Classification at the Family level	0	NA
species_genus	string	free	species by compound	Classification at the Genus level	0	NA
species_species	string	free	species by compound	Classification at the Species level	0	NA
compound_name	string	free	species by compound	The name of the compound used in the study	0	NA
compound_cas	string	free	species by compound	The CAS number provided in PubChem. A CAS Registry Number is a numeric identifier that can contain up to 10 digits, divided by hyphens into three parts. The right-most digit is a check digit used to verify the validity and uniqueness of the entire number. For example, 58-08-2 is the CAS Registry Number for caffeine	0	NA
compound_pubchem_cid	interger	free	species by compound	A PubChem Compound Identification, a non-zero integer PubChem accession identifier for a unique chemical structure. For example, the CID of aspirin is 2244 (https://pubchem.ncbi.nlm.nih.gov/search/help_search.html#:~:text=CID%20%2D%2D%20PubChem%20Compound%20Identification,each%20element%20in%20a%20compound.)	0	NA
compound_pubchem_name	string	free	species by compound	The primary name given to the compound on PubChem	0	NA
compound_synonyms	string list	<Name 1>, "; ", <Name 2>, "; "…	species by compound	The synonyms provided by PubChem	0	NA
compound_atc_classification	string list	<compound with country code>, "; ", <compound with ID>, "; ", <KEGG ATC Level 1>, "; " <KEGG ATC Level 2>, ";"…	species by compound	The WHO Collaborating Centre for Drug Statistics Methodology Anatomical Therapeutic Chemical (ATC) classification tree (https://atcddd.fhi.no/atc_ddd_index/)	0	NA
compound_atc_boolean	boolean	"Yes", "No"	species by compound	Whether there was a ATC for the compound	0	NA
compound_atc_n	interger	free	species by compound	The number of different ATC classifications for that compound	0	NA
compound_atc_level_1	string list	semi colon separated list	species by compound	The first classification level for the ATC(s) of the compound	0	NA
compound_atc_level_2	string list	semi colon separated list	species by compound	The second classification level for the ATC(s) of the compound	0	NA
compound_atc_level_3	string list	semi colon separated list	species by compound	The third classification level for the ATC(s) of the compound	0	NA
compound_atc_level_4	string list	semi colon separated list	species by compound	The fourth classification level for the ATC(s) of the compound	0	NA
compound_atc_level_5	string list	semi colon separated list	species by compound	The fith classification level for the ATC(s) of the compound	0	NA
compound_expose_route	catgorical	"Waterborne only", "Waterborne plus any other route", "Other exposure route"	species by compound	The route to which animals were exposed to the compound	0	NA
compound_treatment_levels	interger	free	species by compound	The number of different treatment groups/levels/dose for the compound	0	NA
compound_min_dose	interger	free	species by compound	The minimum dose the animal was exposed to before behavioural experiments	0	NA
compound_min_dose_unit	catgorical	"ug/L", "mg/L", "uM", "ng/L", "mM", "M/L", "pg/L", "nM", "mg/mL", "ppm", "M", "ug/mL", "mM/L", "g/L", "uL/mL", "aM" , "fM", "g/mL", "mg/kg", "ng/mL", "ng/uL", "ppb", "ug/kg"	species by compound	The units used to report the minimum dose in the article	0	NA
compound_min_dose_std	interger	free	species by compound	The standardised value of the minimum dose based on conversion to one of the six standard units used in this database. Convert mass/volume measures to ug/L, convert volume/volume measures to uL/L, convert mass/mass measures to ug/g, convert mole units to uM, convert molarity (mole/volume) units to uM/L, and convert dimensionless units (ppb and ppm) of concentration to ppm.	0	NA
compound_min_dose_unit_std	catgorical	"ug/L", "uM", "uM/L", "ppm", "uL/L", "ug/g", NA	species by compound	The value of the minium dose after conversion to one of the six standard units used it simply cross-comparison in the database	0	NA
compound_max_dose	interger	free	species by compound	The maximum dose the animal was exposed to before behavioural experiments	0	NA
compound_max_dose_unit	catgorical	"ug/L", "mg/L", "uM", "ng/L", "mM", "M/L", "pg/L", "nM", "mg/mL", "ppm", "M", "ug/mL", "mM/L", "g/L", "uL/mL", "aM" , "fM", "g/mL", "mg/kg", "ng/mL", "ng/uL", "ppb", "ug/kg"	species by compound	The units used to report the maximum dose in the article	0	NA
compound_max_dose_std	interger	free	species by compound	The standardised value of the maximum dose based on conversion to one of the six standard units used in this database. Convert mass/volume measures to ug/L, convert volume/volume measures to uL/L, convert mass/mass measures to ug/g, convert mole units to uM, convert molarity (mole/volume) units to uM/L, and convert dimensionless units (ppb and ppm) of concentration to ppm.	0	NA
compound_max_dose_unit_std	catgorical	"ug/L", "uM", "uM/L", "ppm", "uL/L", "ug/g", NA	species by compound	The value of the maximum dose after conversion to one of the six standard units used it simply cross-comparison in the database	0	NA
compound_min_duration_exposure	catgorical	"Less than 6 hours", "6 to 24 hours", "1 to 3 days", "3 to 8 days", "8 to 15 days", "15 to 22 days", "22 to 29 days", "1 to 3 months", "3 to 6 months", "Lifetime", "Transgenerational", "Multigenerational", "Not stated"	species by compound	The minimum duration of exposure before any behaviour was measured	1	14
compound_max_duration_exposure	catgorical	"Less than 6 hours", "6 to 24 hours", "1 to 3 days", "3 to 8 days", "8 to 15 days", "15 to 22 days", "22 to 29 days", "1 to 3 months", "3 to 6 months", "Lifetime", "Transgenerational", "Multigenerational", "Not stated"	species by compound	The maximum duration of exposure before any behaviour was measured	1	14
compound_exposure_location	catgorical	"Indoor laboratory setting or assumed indoors", "Outdoor restricted setting (cannot interact with wild species)", "Outdoor natural setting"	species by compound	The location of the exposure	0	NA
validity_compound_cas_reported	boolean	"Yes", "No"	species by compound	Was the compounds CAS number reported in the article	1	5
validity_compound_purity_reported	boolean	"Yes", "No"	species by compound	Was the compounds purity reported in the article	1	6
validity_compound_water_verification	catgorical	"Nominal", "Measured"	species by compound	Whether the water concentration of the compound were measured or nominal	1	15
validity_compound_animal_verification	boolean	"Yes", "No"	species by compound	A boolean measure of whether internal concentrations of the compound were measured in the animal	1	15
behav_movement_boolean	boolean	"Yes", "No"	species by compound	A boolean measure of whether any movement or motion-related behaviours were measured	0	NA
behav_movement	catgorical/string list	"normal locomotor activity", "light stimulated locomotor activity", "abnormal movement", "physical contact stimulated locomotor activity", "migration or dispersal", "auditory stimulated locomotor activity", "light stimulated locomotor", "exercise challenge", NA	species by compound	Can have multiple categories separated by a comma. See Table SX for a discretion of each category (LINK)	0	NA
behav_boldness_boolean	boolean	"Yes", "No"	species by compound	A boolean measure of whether any boldness or anxiety-related behaviours were measured	0	NA
behav_boldness	catgorical/string list	"novel tank or open-field or exploration assay", "locomotor activity within this context", "dark-light arena", "lighting on-off", "sheltering or hiding", "shoaling tendency", "novel object", "stress related response to simulated attack", "stress related feeding", NA	species by compound	Can have multiple categories separated by a comma. See Table SX for a discretion of each category (LINK)	0	NA
behav_foraging_boolean	boolean	"Yes", "No"	species by compound	A boolean measure of whether any feeding or foraging behaviours were measured	0	NA
behav_foraging	catgorical/string list	"feeding on a non-motile food source", "feeding on a motile food source", "locomotor activity within this context", "feeding on unspecified food source", "responsiveness to food cue", NA	species by compound	Can have multiple categories separated by a comma. See Table SX for a discretion of each category (LINK)	0	NA
behav_antipredator_boolean	boolean	"Yes", "No"	species by compound	A boolean measure of whether antipredator behaviours were measured	0	NA
behav_antipredator	catgorical/string list	"response to a simulated predator", "locomotor activity within this context", "response to a predation olfactory cue", "response to a live predator behind a barrier", "response to a live predator free to interact", NA	species by compound	Can have multiple categories separated by a comma. See Table SX for a discretion of each category (LINK)	0	NA
behav_mating_boolean	boolean	"Yes", "No"	species by compound	A boolean measure of whether pre-copulatory or actual mating behaviours were measured	0	NA
behav_mating	catgorical/string list	"pre copulatory and mating behaviour", "pre copulatory behaviour with physical barrier", "mate choice or preference", "nesting behaviour", "non-interactive pre copulatory behaviour", "locomotor activity within this context", "direct mate competition", NA	species by compound	Can have multiple categories separated by a comma. See Table SX for a discretion of each category (LINK)	0	NA
behav_post_mating_boolean	boolean	"Yes", "No"	species by compound	A boolean measure of whether any post-copulatory reproductive behaviours were measured	0	NA
behav_post_mating	catgorical/string list	"offspring care", "resource defence", NA	species by compound	Can have multiple categories separated by a comma. See Table SX for a discretion of each category (LINK)	0	NA
behav_agression_boolean	boolean	"Yes", "No"	species by compound	A boolean measure of any aggressive behaviours were measured	0	NA
behav_agression	catgorical/string list	"aggression towards a mirror", "aggression towards a live competitor free to interact", "aggression towards a live competitor with physical barrier", "aggression towards a model or video", "locomotor activity within this context", NA	species by compound	Can have multiple categories separated by a comma. See Table SX for a discretion of each category (LINK)	0	NA
behav_sociality_boolean	boolean	"Yes", "No"	species by compound	A boolean measure of any social or sociability related behaviours were measured	0	NA
behav_sociality	catgorical/string list	"affiliation with a live conspecific behind a barrier", "affiliation with a live conspecific free to interact", "locomotor activity within this context", "affiliation with a conspecific model or video or mirror", "social choice between some number of options", "unexplained sociality test", "affiliation with a live heterospecific free to interact", "undirected social behaviour", NA	species by compound	Can have multiple categories separated by a comma. See Table SX for a discretion of each category (LINK)	0	NA
behav_cognition_boolean	boolean	"Yes", "No"	species by compound	A boolean measure of any cognition related behaviours were measured	0	NA
behav_cognition	catgorical/string list	"positive reinforcement associative learning", "negative reinforcement associative learning", "memory or information retention", "locomotor activity within this context", "habituation task", "novel task problem solving", NA	species by compound	Can have multiple categories separated by a comma. See Table SX for a discretion of each category (LINK)	0	NA
behav_noncat_boolean	boolean	"Yes", "No"	species by compound	A boolean measure of any otherwise uncategorised behaviours were measured	0	NA
behav_noncat	catgorical/string list	"attraction or aversion to compound", "circadian activity", "righting behaviour", "pain response", "sedation", "colour preference", "thermal preference behaviour", "exercise challenge", "camouflage", "lateralization", NA	species by compound	Can have multiple categories separated by a comma. See Table SX for a discretion of each category (LINK)	0	NA
behav_is_social_context	boolean	"Yes", "No"	species by compound	A boolean measure of whether or not behaviour was measured in a social context where conspecifics were free to interact	0	NA
behav_test_location	catgorical/string list	"Indoor laboratory setting or assumed indoors", "Outdoor restricted setting (cannot interact with wild species)", "Outdoor natural setting"	species by compound	The location where behaviour was assessed. Can have multiple categories separated by a comma.	0	NA
comments	string	free	article	Comments left by screeners during the extraction	0	NA
wos_journal_iso_abbrev	string	free	article	Web of Science ISO journal name abbreviation	0	NA
wos_author_keywords	string list	semi colon separated list	article	Web of Science unique article ID	0	NA
wos_id	string	free	article	Web of Science author keywords	0	NA
wos_categories	catgorical/string list	semi colon separated list	article	Every journal and book covered by Web of Science core collection is assigned to at least one resarch area. For category list see https://webofscience.help.clarivate.com/en-us/Content/wos-core-collection/wos-core-collection.htm?Highlight=category	0	NA
wos_research_areas	catgorical/string list	semi colon separated list	article	Every journal and book covered by Web of Science core collection is assigned to at least one subject categories. Every record in Web of Science core collection contains the subject category of its source publication in the Web of Science Categories field. For category list see https://webofscience.help.clarivate.com/en-us/Content/wos-core-collection/wos-core-collection.htm?Highlight=category	0	NA
wos_cited_references	interger	free	article	The number of references cite within the article according to Web of Science	0	NA
wos_times_cited_05_07_2024	interger	free	article	The number of times the article has been cited according to Web of Science on the 05/07/2024	0	NA
scopus_jounral_abbrev	string	free	article	Scopus journal name abbreviation	0	NA
scopus_author_keywords	string list	semi colon separated list	article	Scopus author key words	0	NA
scopus_id	string	free	article	Scopus unique article ID	0	NA
scopus_times_cited_05_07_2024	interger	free	article	The number of times the article has been cited according to Scopus on the 05/07/2024	0	NA
