# Supplementary material for: Evidence of the impacts of pharmaceuticals on aquatic animal behaviour (EIPAAB): a systematic map and open access database
Source: Environ Evid. 2025 Mar 20;14:4. doi: 10.1186/s13750-025-00357-6 (PMC11924672; doi:10.1186/s13750-025-00357-6)
Supplement: Supplementary file 6 — Additional file 6: Full-text screening excluded articles (name: martin-et-al-additional-file-6-full-text-exculded-atricles.xlsx; link: https://osf.io/qwjby). [file 13750_2025_357_MOESM6_ESM.xlsx]

## Sheet: README
Article	Evidence of the Impacts of Pharmaceuticals on Aquatic Animal Behaviour (EIPAAB): a systematic map and open access database
Addition file number	10
Docment	martin-et-al-additional-file-10-wos-research-areas-1992-2022.xlsx
README	This document has the number of articles published in the Web of Science research areas, Pharmacology and Pharmacy, Neurosciences and Neurology, Toxicology, Environmental Sciences and Ecology, All Research Areas from 1992 to 2022. It includes, the year (the year for which the number summary relates), n (the number of articles published), research_area ( the research area for that article count, P…

## Sheet: sheet1
year	n	research_area	searched	search_string
2022	80433	Pharmacology and Pharmacy	2024-07-04	PY=(1992-2021) AND WC=(Pharmacology & Pharmacy)
2021	83991	Pharmacology and Pharmacy	2024-07-04	PY=(1992-2021) AND WC=(Pharmacology & Pharmacy)
2020	79377	Pharmacology and Pharmacy	2024-07-04	PY=(1992-2021) AND WC=(Pharmacology & Pharmacy)
2019	75295	Pharmacology and Pharmacy	2024-07-04	PY=(1992-2021) AND WC=(Pharmacology & Pharmacy)
2018	65322	Pharmacology and Pharmacy	2024-07-04	PY=(1992-2021) AND WC=(Pharmacology & Pharmacy)
2017	63639	Pharmacology and Pharmacy	2024-07-04	PY=(1992-2021) AND WC=(Pharmacology & Pharmacy)
2016	62033	Pharmacology and Pharmacy	2024-07-04	PY=(1992-2021) AND WC=(Pharmacology & Pharmacy)
2015	59673	Pharmacology and Pharmacy	2024-07-04	PY=(1992-2021) AND WC=(Pharmacology & Pharmacy)
2014	58156	Pharmacology and Pharmacy	2024-07-04	PY=(1992-2021) AND WC=(Pharmacology & Pharmacy)
2013	58654	Pharmacology and Pharmacy	2024-07-04	PY=(1992-2021) AND WC=(Pharmacology & Pharmacy)
2012	56188	Pharmacology and Pharmacy	2024-07-04	PY=(1992-2021) AND WC=(Pharmacology & Pharmacy)
2011	54195	Pharmacology and Pharmacy	2024-07-04	PY=(1992-2021) AND WC=(Pharmacology & Pharmacy)
2010	50481	Pharmacology and Pharmacy	2024-07-04	PY=(1992-2021) AND WC=(Pharmacology & Pharmacy)
2009	48875	Pharmacology and Pharmacy	2024-07-04	PY=(1992-2021) AND WC=(Pharmacology & Pharmacy)
2008	48849	Pharmacology and Pharmacy	2024-07-04	PY=(1992-2021) AND WC=(Pharmacology & Pharmacy)
2007	45551	Pharmacology and Pharmacy	2024-07-04	PY=(1992-2021) AND WC=(Pharmacology & Pharmacy)
2006	44424	Pharmacology and Pharmacy	2024-07-04	PY=(1992-2021) AND WC=(Pharmacology & Pharmacy)
2005	39174	Pharmacology and Pharmacy	2024-07-04	PY=(1992-2021) AND WC=(Pharmacology & Pharmacy)
2004	39609	Pharmacology and Pharmacy	2024-07-04	PY=(1992-2021) AND WC=(Pharmacology & Pharmacy)
2003	34935	Pharmacology and Pharmacy	2024-07-04	PY=(1992-2021) AND WC=(Pharmacology & Pharmacy)
2002	33316	Pharmacology and Pharmacy	2024-07-04	PY=(1992-2021) AND WC=(Pharmacology & Pharmacy)
2001	29489	Pharmacology and Pharmacy	2024-07-04	PY=(1992-2021) AND WC=(Pharmacology & Pharmacy)
2000	27148	Pharmacology and Pharmacy	2024-07-04	PY=(1992-2021) AND WC=(Pharmacology & Pharmacy)
1999	27931	Pharmacology and Pharmacy	2024-07-04	PY=(1992-2021) AND WC=(Pharmacology & Pharmacy)
1998	30576	Pharmacology and Pharmacy	2024-07-04	PY=(1992-2021) AND WC=(Pharmacology & Pharmacy)
1997	27966	Pharmacology and Pharmacy	2024-07-04	PY=(1992-2021) AND WC=(Pharmacology & Pharmacy)
1996	28363	Pharmacology and Pharmacy	2024-07-04	PY=(1992-2021) AND WC=(Pharmacology & Pharmacy)
1995	26878	Pharmacology and Pharmacy	2024-07-04	PY=(1992-2021) AND WC=(Pharmacology & Pharmacy)
1994	25469	Pharmacology and Pharmacy	2024-07-04	PY=(1992-2021) AND WC=(Pharmacology & Pharmacy)
1993	26150	Pharmacology and Pharmacy	2024-07-04	PY=(1992-2021) AND WC=(Pharmacology & Pharmacy)
1992	26693	Pharmacology and Pharmacy	2024-07-04	PY=(1992-2021) AND WC=(Pharmacology & Pharmacy)
2022	24448	Neurosciences and Neurology	2024-07-03	PY=(1992-2022) AND WC=(Neurosciences & Neurology)
2021	27022	Neurosciences and Neurology	2024-07-04	PY=(1992-2022) AND WC=(Neurosciences & Neurology)
2020	24331	Neurosciences and Neurology	2024-07-04	PY=(1992-2022) AND WC=(Neurosciences & Neurology)
2019	28561	Neurosciences and Neurology	2024-07-04	PY=(1992-2022) AND WC=(Neurosciences & Neurology)
2018	21904	Neurosciences and Neurology	2024-07-04	PY=(1992-2022) AND WC=(Neurosciences & Neurology)
2017	25887	Neurosciences and Neurology	2024-07-04	PY=(1992-2022) AND WC=(Neurosciences & Neurology)
2016	21904	Neurosciences and Neurology	2024-07-04	PY=(1992-2022) AND WC=(Neurosciences & Neurology)
2015	20651	Neurosciences and Neurology	2024-07-04	PY=(1992-2022) AND WC=(Neurosciences & Neurology)
2014	19369	Neurosciences and Neurology	2024-07-04	PY=(1992-2022) AND WC=(Neurosciences & Neurology)
2013	15974	Neurosciences and Neurology	2024-07-04	PY=(1992-2022) AND WC=(Neurosciences & Neurology)
2012	19148	Neurosciences and Neurology	2024-07-04	PY=(1992-2022) AND WC=(Neurosciences & Neurology)
2011	17501	Neurosciences and Neurology	2024-07-04	PY=(1992-2022) AND WC=(Neurosciences & Neurology)
2010	16392	Neurosciences and Neurology	2024-07-04	PY=(1992-2022) AND WC=(Neurosciences & Neurology)
2009	17739	Neurosciences and Neurology	2024-07-04	PY=(1992-2022) AND WC=(Neurosciences & Neurology)
2008	16919	Neurosciences and Neurology	2024-07-04	PY=(1992-2022) AND WC=(Neurosciences & Neurology)
2007	15241	Neurosciences and Neurology	2024-07-04	PY=(1992-2022) AND WC=(Neurosciences & Neurology)
2006	15630	Neurosciences and Neurology	2024-07-04	PY=(1992-2022) AND WC=(Neurosciences & Neurology)
2005	15921	Neurosciences and Neurology	2024-07-04	PY=(1992-2022) AND WC=(Neurosciences & Neurology)
2004	13411	Neurosciences and Neurology	2024-07-04	PY=(1992-2022) AND WC=(Neurosciences & Neurology)
2003	10092	Neurosciences and Neurology	2024-07-04	PY=(1992-2022) AND WC=(Neurosciences & Neurology)
2002	9192	Neurosciences and Neurology	2024-07-04	PY=(1992-2022) AND WC=(Neurosciences & Neurology)
2001	6854	Neurosciences and Neurology	2024-07-04	PY=(1992-2022) AND WC=(Neurosciences & Neurology)
2000	6454	Neurosciences and Neurology	2024-07-04	PY=(1992-2022) AND WC=(Neurosciences & Neurology)
1999	6502	Neurosciences and Neurology	2024-07-04	PY=(1992-2022) AND WC=(Neurosciences & Neurology)
1998	6116	Neurosciences and Neurology	2024-07-04	PY=(1992-2022) AND WC=(Neurosciences & Neurology)
1997	6374	Neurosciences and Neurology	2024-07-04	PY=(1992-2022) AND WC=(Neurosciences & Neurology)
1996	5543	Neurosciences and Neurology	2024-07-04	PY=(1992-2022) AND WC=(Neurosciences & Neurology)
1995	4714	Neurosciences and Neurology	2024-07-04	PY=(1992-2022) AND WC=(Neurosciences & Neurology)
1994	3735	Neurosciences and Neurology	2024-07-04	PY=(1992-2022) AND WC=(Neurosciences & Neurology)
1993	3825	Neurosciences and Neurology	2024-07-04	PY=(1992-2022) AND WC=(Neurosciences & Neurology)
1992	3161	Neurosciences and Neurology	2024-07-04	PY=(1992-2022) AND WC=(Neurosciences & Neurology)
2022	16913	Toxicology	2024-07-03	PY=(1992-2022) AND WC=(Toxicology)
2021	18023	Toxicology	2024-07-04	PY=(1992-2022) AND WC=(Toxicology)
2020	19987	Toxicology	2024-07-04	PY=(1992-2022) AND WC=(Toxicology)
2019	20503	Toxicology	2024-07-04	PY=(1992-2022) AND WC=(Toxicology)
2018	17821	Toxicology	2024-07-04	PY=(1992-2022) AND WC=(Toxicology)
2017	16326	Toxicology	2024-07-04	PY=(1992-2022) AND WC=(Toxicology)
2016	16895	Toxicology	2024-07-04	PY=(1992-2022) AND WC=(Toxicology)
2015	16082	Toxicology	2024-07-04	PY=(1992-2022) AND WC=(Toxicology)
2014	16709	Toxicology	2024-07-04	PY=(1992-2022) AND WC=(Toxicology)
2013	15168	Toxicology	2024-07-04	PY=(1992-2022) AND WC=(Toxicology)
2012	15161	Toxicology	2024-07-04	PY=(1992-2022) AND WC=(Toxicology)
2011	15435	Toxicology	2024-07-04	PY=(1992-2022) AND WC=(Toxicology)
2010	14650	Toxicology	2024-07-04	PY=(1992-2022) AND WC=(Toxicology)
2009	14566	Toxicology	2024-07-04	PY=(1992-2022) AND WC=(Toxicology)
2008	13608	Toxicology	2024-07-04	PY=(1992-2022) AND WC=(Toxicology)
2007	12001	Toxicology	2024-07-04	PY=(1992-2022) AND WC=(Toxicology)
2006	12381	Toxicology	2024-07-04	PY=(1992-2022) AND WC=(Toxicology)
2005	10536	Toxicology	2024-07-04	PY=(1992-2022) AND WC=(Toxicology)
2004	10309	Toxicology	2024-07-04	PY=(1992-2022) AND WC=(Toxicology)
2003	10460	Toxicology	2024-07-04	PY=(1992-2022) AND WC=(Toxicology)
2002	8138	Toxicology	2024-07-04	PY=(1992-2022) AND WC=(Toxicology)
2001	8961	Toxicology	2024-07-04	PY=(1992-2022) AND WC=(Toxicology)
2000	7713	Toxicology	2024-07-04	PY=(1992-2022) AND WC=(Toxicology)
1999	8075	Toxicology	2024-07-04	PY=(1992-2022) AND WC=(Toxicology)
1998	8132	Toxicology	2024-07-04	PY=(1992-2022) AND WC=(Toxicology)
1997	7660	Toxicology	2024-07-04	PY=(1992-2022) AND WC=(Toxicology)
1996	8179	Toxicology	2024-07-04	PY=(1992-2022) AND WC=(Toxicology)
1995	7582	Toxicology	2024-07-04	PY=(1992-2022) AND WC=(Toxicology)
1994	8158	Toxicology	2024-07-04	PY=(1992-2022) AND WC=(Toxicology)
1993	8129	Toxicology	2024-07-04	PY=(1992-2022) AND WC=(Toxicology)
1992	7597	Toxicology	2024-07-04	PY=(1992-2022) AND WC=(Toxicology)
2022	4599	Environmental Sciences and Ecology	2024-07-04	PY=(1992-2022) AND WC=(Environmental Sciences & Ecology)
2021	5390	Environmental Sciences and Ecology	2024-07-04	PY=(1992-2022) AND WC=(Environmental Sciences & Ecology)
2020	5707	Environmental Sciences and Ecology	2024-07-04	PY=(1992-2022) AND WC=(Environmental Sciences & Ecology)
2019	6099	Environmental Sciences and Ecology	2024-07-04	PY=(1992-2022) AND WC=(Environmental Sciences & Ecology)
2018	5210	Environmental Sciences and Ecology	2024-07-04	PY=(1992-2022) AND WC=(Environmental Sciences & Ecology)
2017	5236	Environmental Sciences and Ecology	2024-07-04	PY=(1992-2022) AND WC=(Environmental Sciences & Ecology)
2016	4765	Environmental Sciences and Ecology	2024-07-04	PY=(1992-2022) AND WC=(Environmental Sciences & Ecology)
2015	4562	Environmental Sciences and Ecology	2024-07-04	PY=(1992-2022) AND WC=(Environmental Sciences & Ecology)
2014	4170	Environmental Sciences and Ecology	2024-07-04	PY=(1992-2022) AND WC=(Environmental Sciences & Ecology)
2013	3842	Environmental Sciences and Ecology	2024-07-04	PY=(1992-2022) AND WC=(Environmental Sciences & Ecology)
2012	3877	Environmental Sciences and Ecology	2024-07-04	PY=(1992-2022) AND WC=(Environmental Sciences & Ecology)
2011	4139	Environmental Sciences and Ecology	2024-07-04	PY=(1992-2022) AND WC=(Environmental Sciences & Ecology)
2010	4595	Environmental Sciences and Ecology	2024-07-04	PY=(1992-2022) AND WC=(Environmental Sciences & Ecology)
2009	4044	Environmental Sciences and Ecology	2024-07-04	PY=(1992-2022) AND WC=(Environmental Sciences & Ecology)
2008	3748	Environmental Sciences and Ecology	2024-07-04	PY=(1992-2022) AND WC=(Environmental Sciences & Ecology)
2007	4314	Environmental Sciences and Ecology	2024-07-04	PY=(1992-2022) AND WC=(Environmental Sciences & Ecology)
2006	2880	Environmental Sciences and Ecology	2024-07-04	PY=(1992-2022) AND WC=(Environmental Sciences & Ecology)
2005	2699	Environmental Sciences and Ecology	2024-07-04	PY=(1992-2022) AND WC=(Environmental Sciences & Ecology)
2004	2099	Environmental Sciences and Ecology	2024-07-04	PY=(1992-2022) AND WC=(Environmental Sciences & Ecology)
2003	2957	Environmental Sciences and Ecology	2024-07-04	PY=(1992-2022) AND WC=(Environmental Sciences & Ecology)
2002	1588	Environmental Sciences and Ecology	2024-07-04	PY=(1992-2022) AND WC=(Environmental Sciences & Ecology)
2001	1630	Environmental Sciences and Ecology	2024-07-04	PY=(1992-2022) AND WC=(Environmental Sciences & Ecology)
2000	1602	Environmental Sciences and Ecology	2024-07-04	PY=(1992-2022) AND WC=(Environmental Sciences & Ecology)
1999	1474	Environmental Sciences and Ecology	2024-07-04	PY=(1992-2022) AND WC=(Environmental Sciences & Ecology)
1998	1499	Environmental Sciences and Ecology	2024-07-04	PY=(1992-2022) AND WC=(Environmental Sciences & Ecology)
1997	1395	Environmental Sciences and Ecology	2024-07-04	PY=(1992-2022) AND WC=(Environmental Sciences & Ecology)
1996	1524	Environmental Sciences and Ecology	2024-07-04	PY=(1992-2022) AND WC=(Environmental Sciences & Ecology)
1995	3247	Environmental Sciences and Ecology	2024-07-04	PY=(1992-2022) AND WC=(Environmental Sciences & Ecology)
1994	1418	Environmental Sciences and Ecology	2024-07-04	PY=(1992-2022) AND WC=(Environmental Sciences & Ecology)
1993	1441	Environmental Sciences and Ecology	2024-07-04	PY=(1992-2022) AND WC=(Environmental Sciences & Ecology)
1992	1373	Environmental Sciences and Ecology	2024-07-04	PY=(1992-2022) AND WC=(Environmental Sciences & Ecology)
2022	3618082	All Research Areas	2024-07-10	PY=(1992-2022)
2021	3693029	All Research Areas	2024-07-10	PY=(1992-2022)
2020	3561511	All Research Areas	2024-07-10	PY=(1992-2022)
2019	3527823	All Research Areas	2024-07-10	PY=(1992-2022)
2018	3278327	All Research Areas	2024-07-10	PY=(1992-2022)
2017	3208783	All Research Areas	2024-07-10	PY=(1992-2022)
2016	3104380	All Research Areas	2024-07-10	PY=(1992-2022)
2015	2954760	All Research Areas	2024-07-10	PY=(1992-2022)
2014	2858918	All Research Areas	2024-07-10	PY=(1992-2022)
2013	2727435	All Research Areas	2024-07-10	PY=(1992-2022)
2012	2609368	All Research Areas	2024-07-10	PY=(1992-2022)
2011	2478464	All Research Areas	2024-07-10	PY=(1992-2022)
2010	2357452	All Research Areas	2024-07-10	PY=(1992-2022)
2009	2303783	All Research Areas	2024-07-10	PY=(1992-2022)
2008	2153986	All Research Areas	2024-07-10	PY=(1992-2022)
2007	2020753	All Research Areas	2024-07-10	PY=(1992-2022)
2006	1859814	All Research Areas	2024-07-10	PY=(1992-2022)
2005	1756685	All Research Areas	2024-07-10	PY=(1992-2022)
2004	1536095	All Research Areas	2024-07-10	PY=(1992-2022)
2003	1439271	All Research Areas	2024-07-10	PY=(1992-2022)
2002	1375381	All Research Areas	2024-07-10	PY=(1992-2022)
2001	1329794	All Research Areas	2024-07-10	PY=(1992-2022)
2000	1348914	All Research Areas	2024-07-10	PY=(1992-2022)
1999	1305858	All Research Areas	2024-07-10	PY=(1992-2022)
1998	1315348	All Research Areas	2024-07-10	PY=(1992-2022)
1997	1303885	All Research Areas	2024-07-10	PY=(1992-2022)
1996	1272541	All Research Areas	2024-07-10	PY=(1992-2022)
1995	1212407	All Research Areas	2024-07-10	PY=(1992-2022)
1994	1161759	All Research Areas	2024-07-10	PY=(1992-2022)
1993	1103646	All Research Areas	2024-07-10	PY=(1992-2022)
1992	1060877	All Research Areas	2024-07-10	PY=(1992-2022)
